# Supplementary material for: ADSC secretome constrains NK cell activity by attenuating IL-2-mediated JAK-STAT and AKT signaling pathway via upregulation of CIS and DUSP4
Source: Stem Cell Res Ther. 2023 Nov 14;14:329. doi: 10.1186/s13287-023-03516-z (PMC10648656; doi:10.1186/s13287-023-03516-z)
Supplement: Supplementary file 2 — Additional file 2: Table S1. Complete list of secreted proteins of ADSCs identified from 71 protein spots. [file 13287_2023_3516_MOESM2_ESM.xlsx]

## Sheet: Sheet1
Table S1. Complete list of secreted proteins of ADSCs identified from 71 protein spots
Mass spectrometry-based statistics
Band label	Num	NCBI BLAST	Protein name	Score	Mass
1	1	NP_002284.3	laminin subunit gamma-1 precursor [Homo sapiens]	895	183191
	2	NP_002282.2	laminin subunit beta-1 precursor [Homo sapiens]	333	205150
	3	NP_002017.1	fibronectin isoform 3 preproprotein [Homo sapiens]	171	262656
	4	NP_000412.3	keratin, type I cytoskeletal 10 [Homo sapiens]	127	58994
	5	NP_000079.2	collagen alpha-1(I) chain preproprotein [Homo sapiens]	106	139853
	6	NP_002283.3	laminin subunit beta-2 precursor [Homo sapiens]	46	202982
	7	NP_000384.2	collagen alpha-2(V) chain preproprotein [Homo sapiens]	36	145790
	8	CAA28454.1	Collagen alpha-2(V) chain [Homo sapiens]	36	106043
2	1	NP_000177.2	complement factor H isoform a precursor [Homo sapiens]	120	143654
	2	NP_000079.2	collagen alpha-1(I) chain preproprotein [Homo sapiens]	112	139853
	3	NP_000080.2	collagen alpha-2(I) chain precursor [Homo sapiens]	42	129749
3	1	NP_000080.2	collagen alpha-2(I) chain precursor [Homo sapiens]	504	129749
	2	NP_000079.2	collagen alpha-1(I) chain preproprotein [Homo sapiens]	409	139853
	3	NP_000081.1	collagen alpha-1(III) chain preproprotein [Homo sapiens]	130	139724
	4	NP_000177.2	complement factor H isoform a precursor [Homo sapiens]	113	143654
	5	AAA59199.1	keratin 10, partial [Homo sapiens]	48	39832
	6	BAS02858.1	T cell receptor alpha chain V-J-region, partial [Homo sapiens]	37	7205
4	1	AAH54498.1	Collagen, type I, alpha 2 [Homo sapiens]	487	129723
	2	NP_000079.2	collagen alpha-1(I) chain preproprotein [Homo sapiens]	371	139853
	3	NP_000177.2	complement factor H isoform a precursor [Homo sapiens]	166	143654
	4	NP_000081.1	collagen alpha-1(III) chain preproprotein [Homo sapiens]	150	139724
	5	BAS02858.1	T cell receptor alpha chain V-J-region, partial [Homo sapiens]	54	7205
5	1	AAH54498.1	Collagen, type I, alpha 2 [Homo sapiens]	1017	129723
	2	NP_000079.2	collagen alpha-1(I) chain preproprotein [Homo sapiens]	514	139853
	3	NP_000081.1	collagen alpha-1(III) chain preproprotein [Homo sapiens]	110	139724
	4	AAA59199.1	keratin 10, partial [Homo sapiens]	44	39832
6	1	NP_000079.2	collagen alpha-1(I) chain preproprotein [Homo sapiens]	578	139853
	2	NP_000080.2	collagen alpha-2(I) chain precursor [Homo sapiens]	541	129749
	3	NP_000081.1	collagen alpha-1(III) chain preproprotein [Homo sapiens]	57	139724
7	1	AAH54498.1	Collagen, type I, alpha 2 [Homo sapiens]	713	129723
	2	NP_000079.2	collagen alpha-1(I) chain preproprotein [Homo sapiens]	179	139853
	3	NP_000081.1	collagen alpha-1(III) chain preproprotein [Homo sapiens]	146	139724
8	1	NP_000080.2	collagen alpha-2(I) chain precursor [Homo sapiens]	637	129749
	2	NP_000079.2	collagen alpha-1(I) chain preproprotein [Homo sapiens]	81	139853
	3	NP_444513.1	dermcidin isoform 1 preproprotein [Homo sapiens]	44	11391
9	1	NP_000080.2	collagen alpha-2(I) chain precursor [Homo sapiens]	349	129749
	2	NP_000079.2	collagen alpha-1(I) chain preproprotein [Homo sapiens]	46	139853
10	1	NP_000080.2	collagen alpha-2(I) chain precursor [Homo sapiens]	389	129749
	2	NP_006112.3	keratin, type II cytoskeletal 1 [Homo sapiens]	49	66170
	3	BAS02858.1	T cell receptor alpha chain V-J-region, partial [Homo sapiens]	37	7205
11	1	NP_001839.2	collagen alpha-1(VI) chain precursor [Homo sapiens]	2238	109602
	2	NP_002499.2	nidogen-1 precursor [Homo sapiens]	223	139142
	3	AAK37963.1	extracellular glycoprotein EMILIN-2 precursor [Homo sapiens]	196	116788
	4	AAD00018.1	fibronectin, partial [Homo sapiens]	109	59114
	5	BAG36698.1	Keratin, type II cytoskeletal 1 [Homo sapiens]	69	66151
	6	NP_000081.1	collagen alpha-1(III) chain preproprotein [Homo sapiens]	69	139724
	7	NP_001987.2	fibulin-1 isoform C precursor [Homo sapiens]	57	78518
	8	NP_000412.3	keratin, type I cytoskeletal 10 [Homo sapiens]	48	58994
	9	NP_004521.1	72 kDa type IV collagenase isoform 1 preproprotein [Homo sapiens]	46	74918
	10	NP_000079.2	collagen alpha-1(I) chain preproprotein [Homo sapiens]	41	139853
	11	NP_036223.2	tRNA-specific adenosine deaminase 1 isoform a [Homo sapiens]	40	56156
	12	NP_000217.2	keratin, type I cytoskeletal 9 [Homo sapiens]	39	62255
	13	Q8IVF5.4	RecName: Full=T-lymphoma invasion and metastasis-inducing protein 2; Short=TIAM-2; AltName: Full=SIF and TIAM1-like exchange factor	36	191638
12	1	NP_005558.1	galectin-3-binding protein precursor [Homo sapiens]	317	66202
	2	NP_001725.1	complement C1s subcomponent isoform 1 preproprotein [Homo sapiens]	177	78174
	3	ADG03678.1	alpha actinin 4 short isoform [Homo sapiens]	80	80206
	4	AAH13767.1	VASN protein, partial [Homo sapiens]	69	64937
	5	AAF02676.1	dickkopf-3 [Homo sapiens]	43	39463
	6	NP_001701.2	complement factor B preproprotein [Homo sapiens]	39	86847
13	1	NP_004521.1	72 kDa type IV collagenase isoform 1 preproprotein [Homo sapiens]	2497	74918
	2	AAB24786.1	type IV procollagenase, latent type IV collagenase {N-terminal} [human, A2058 melanoma cells, Peptide Partial, 15 aa]	36	1536
14	1	NP_002843.2	pentraxin-related protein PTX3 precursor [Homo sapiens]	362	42519
	2	NP_009016.1	follistatin-related protein 1 precursor [Homo sapiens]	298	36103
	3	NP_003371.2	vimentin [Homo sapiens]	204	53676
	4	EAX02330.1	ribonuclease/angiogenin inhibitor 1, isoform CRA_a [Homo sapiens]	95	51209
	5	AAH08633.1	actin, beta, partial [Homo sapiens]	90	41321
	6	AAX82298.1	actin-like protein, partial [Homo sapiens]	56	11529
	7	AAW63402.1	tRNA isopentenylpyrophosphate transferase isoform 5 [Homo sapiens]	50	25725
	8	BAS02858.1	T cell receptor alpha chain V-J-region, partial [Homo sapiens]	45	7205
	9	NP_002606.3	pigment epithelium-derived factor isoform 1 precursor [Homo sapiens]	40	46454
	10	CAA67203.1	cytokeratin [Homo sapiens]	39	30759
	11	AAA59199.1	keratin 10, partial [Homo sapiens]	36	39832
	12	QBS13869.1	NADH dehydrogenase subunit 1 (mitochondrion) [Homo sapiens]	15	35584
15	1	NP_000217.2	keratin, type I cytoskeletal 9 [Homo sapiens]	2091	62255
	2	AAG41947.1	keratin 1 [Homo sapiens]	1869	66198
	3	AFA52006.1	keratin 1 [Homo sapiens]	1542	66197
	4	NP_002843.2	pentraxin-related protein PTX3 precursor [Homo sapiens]	512	42519
	5	NP_003109.1	SPARC isoform 1 precursor [Homo sapiens]	450	35465
	6	NP_000517.3	keratin, type I cytoskeletal 14 [Homo sapiens]	267	51872
	7	NP_000412.3	keratin, type I cytoskeletal 10 [Homo sapiens]	219	58994
	8	AAI22559.1	Keratin 77 [Homo sapiens]	151	62050
	9	NP_005548.2	keratin, type I cytoskeletal 16 [Homo sapiens]	142	51578
	10	BAG56970.1	cDNA FLJ60424, highly similar to Junction plakoglobin [Homo sapiens]	87	62862
	11	NP_000415.2	keratin, type II cytoskeletal 5 [Homo sapiens]	85	62568
	12	NP_004406.2	desmoplakin isoform I [Homo sapiens]	83	334021
	13	AAH00441.2	JUP protein, partial [Homo sapiens]	67	86338
	14	NP_002046.1	glial fibrillary acidic protein isoform 1 [Homo sapiens]	62	49907
	15	Q5RCY8.1	RecName: Full=Keratin, type II cytoskeletal 71; AltName: Full=Cytokeratin-71; Short=CK-71; AltName: Full=Keratin-71; Short=K71; AltName: Full=Type II inner root sheath-specific keratin-K6irs1; AltName: Full=Type-II keratin Kb34	49	57727
	16	AAI04485.1	Tumor endothelial marker 1, precursor [Homo sapiens]	46	82822
	17	NP_001822.3	clusterin preproprotein [Homo sapiens]	43	53031
	18	AAH28356.1	Keratin 23 (histone deacetylase inducible) [Homo sapiens]	39	48318
	19	AAW63402.1	tRNA isopentenylpyrophosphate transferase isoform 5 [Homo sapiens]	37	25725
16	1	NP_000129.3	fibrillin-1 preproprotein [Homo sapiens]	618	332667
	2	EAX03576.1	tenascin XB, isoform CRA_e [Homo sapiens]	517	376024
	3	NP_002284.3	laminin subunit gamma-1 precursor [Homo sapiens]	299	183191
	4	NP_002017.1	fibronectin isoform 3 preproprotein [Homo sapiens]	168	262656
	5	NP_001725.1	complement C1s subcomponent isoform 1 preproprotein [Homo sapiens]	99	78174
	6	NP_001839.2	collagen alpha-1(VI) chain precursor [Homo sapiens]	91	109602
	7	NP_002843.2	pentraxin-related protein PTX3 precursor [Homo sapiens]	87	42519
	8	NP_002207.2	inter-alpha-trypsin inhibitor heavy chain H2 precursor [Homo sapiens]	74	106853
	9	NP_000412.3	keratin, type I cytoskeletal 10 [Homo sapiens]	43	58994
	10	NP_005558.1	galectin-3-binding protein precursor [Homo sapiens]	42	66202
	11	BAS02858.1	T cell receptor alpha chain V-J-region, partial [Homo sapiens]	37	7205
	12	AAW63402.1	tRNA isopentenylpyrophosphate transferase isoform 5 [Homo sapiens]	33	25725
17	1	NP_002017.1	fibronectin isoform 3 preproprotein [Homo sapiens]	1199	262656
	2	NP_000079.2	collagen alpha-1(I) chain preproprotein [Homo sapiens]	151	139853
	3	NP_000412.3	keratin, type I cytoskeletal 10 [Homo sapiens]	78	58994
	4	NP_000081.1	collagen alpha-1(III) chain preproprotein [Homo sapiens]	70	139724
	5	NP_001987.2	fibulin-1 isoform C precursor [Homo sapiens]	67	78518
	6	NP_001839.2	collagen alpha-1(VI) chain precursor [Homo sapiens]	48	109602
	7	BAS02858.1	T cell receptor alpha chain V-J-region, partial [Homo sapiens]	41	7205
	8	NP_000005.2	alpha-2-macroglobulin isoform a precursor [Homo sapiens]	35	164614
	9	NP_004360.2	collagen alpha-3(VI) chain isoform 1 precursor [Homo sapiens]	33	345167
18	1	CO1A1_HUMAN	Collagen alpha-1(I) chain OS=Homo sapiens OX=9606 GN=COL1A1 PE=1 SV=5	858	138857
	2	CO1A1_EQUSP	Collagen alpha-1(I) chain (Fragments) OS=Equus sp. OX=46122 GN=COL1A1 PE=1 SV=1	594	79167
	3	CO1A1_ORYAF	Collagen alpha-1(I) chain (Fragments) OS=Orycteropus afer OX=9818 GN=COL1A1 PE=1 SV=1	592	87611
	4	CO3A1_HUMAN	Collagen alpha-1(III) chain OS=Homo sapiens OX=9606 GN=COL3A1 PE=1 SV=4	277	138479
	5	CO1A1_RAT	Collagen alpha-1(I) chain OS=Rattus norvegicus OX=10116 GN=Col1a1 PE=1 SV=5	241	137869
	6	FINC_HUMAN	Fibronectin OS=Homo sapiens OX=9606 GN=FN1 PE=1 SV=4	94	262460
	7	A2MG_BOVIN	Alpha-2-macroglobulin OS=Bos taurus OX=9913 GN=A2M PE=1 SV=2	68	167470
	8	SCP_CHIOP	Sarcoplasmic calcium-binding protein (Fragment) OS=Chionoecetes opilio OX=41210 PE=1 SV=1	55	842
	9	K1C10_BOVIN	Keratin, type I cytoskeletal 10 OS=Bos taurus OX=9913 GN=KRT10 PE=3 SV=1	47	54815
	10	K1C9_HUMAN	Keratin, type I cytoskeletal 9 OS=Homo sapiens OX=9606 GN=KRT9 PE=1 SV=3	45	62027
	11	RSMG_LACGA	Ribosomal RNA small subunit methyltransferase G OS=Lactobacillus gasseri (strain ATCC 33323 / DSM 20243 / JCM 1131 / NCIMB 11718 / AM63) OX=324831 GN=rsmG PE=3 SV=1	44	26747
	12	TXLA_SYNE7	Thiol:disulfide interchange protein TxlA OS=Synechococcus elongatus (strain PCC 7942) OX=1140 GN=txlA PE=3 SV=1	43	20648
19	1	AAD00018.1	fibronectin, partial [Homo sapiens]	63	59114
20	1	NP_006287.2	serine/threonine-protein kinase VRK2 isoform 1 [Homo sapiens]	31	58560
	2	AAC42003.1	ORF; putative, partial [Homo sapiens]	0	14506
	3	AAH02686.2	EHMT2 protein, partial [Homo sapiens]	0	118441
	4	AAH08647.1	TTC5 protein, partial [Homo sapiens]	0	49136
	5	EAX01016.1	kinase D-interacting substance of 220 kDa, isoform CRA_c [Homo sapiens]	0	184084
21	1	NP_000080.2	collagen alpha-2(I) chain precursor [Homo sapiens]	534	129749
	2	NP_000079.2	collagen alpha-1(I) chain preproprotein [Homo sapiens]	116	139853
	3	NP_001701.2	complement factor B preproprotein [Homo sapiens]	73	86847
	4	AAA59199.1	keratin 10, partial [Homo sapiens]	48	39832
	5	SJM32464.1	conserved hypothetical protein [Homo sapiens]	21	71430
22	1	NP_000079.2	collagen alpha-1(I) chain preproprotein [Homo sapiens]	52	139853
23	1	SJM33418.1	FMN oxidoreductase (fragment) [Homo sapiens]	22	15971
	2	AAC42003.1	ORF; putative, partial [Homo sapiens]	0	14506
	3	ATO91213.1	immunoglobulin heavy chain varible region, partial [Homo sapiens]	0	11602
	4	NP_004706.3	RNA polymerase II subunit A C-terminal domain phosphatase isoform 1 [Homo sapiens]	0	105304
	5	AEX29043.1	immunoglobulin G heavy chain variable region, partial [Homo sapiens]	0	13664
24	1	BAS02858.1	T cell receptor alpha chain V-J-region, partial [Homo sapiens]	36	7205
	2	CCQ43168.1	alternative protein HRC [Homo sapiens]	18	34429
25	1	NP_000080.2	collagen alpha-2(I) chain precursor [Homo sapiens]	443	129749
	2	NP_000412.3	keratin, type I cytoskeletal 10 [Homo sapiens]	44	58994
	3	NP_000079.2	collagen alpha-1(I) chain preproprotein [Homo sapiens]	40	139853
26	1	NP_000468.1	serum albumin preproprotein [Homo sapiens]	2046	71317
	2	CAA23754.1	serum albumin [Homo sapiens]	1916	71316
	3	NP_000080.2	collagen alpha-2(I) chain precursor [Homo sapiens]	106	129749
	4	WP_095494585.1	hypothetical protein [Mesorhizobium temperatum]	33	11261
27	1	NP_000468.1	serum albumin preproprotein [Homo sapiens]	191	71317
	2	NP_002268.2	keratin, type I cuticular Ha1 [Homo sapiens]	34	48633
28	1	NP_000080.2	collagen alpha-2(I) chain precursor [Homo sapiens]	55	129749
29	1	NP_000080.2	collagen alpha-2(I) chain precursor [Homo sapiens]	33	129749
	2	BAS02858.1	T cell receptor alpha chain V-J-region, partial [Homo sapiens]	27	7205
	3	AAH06090.1	BAT2D1 protein, partial [Homo sapiens]	20	17130
	4	NP_005997.2	zinc finger and BTB domain-containing protein 16 isoform 1 [Homo sapiens]	0	75651
	5	BAG65329.1	unnamed protein product [Homo sapiens]	0	33434
30	1	NP_000080.2	collagen alpha-2(I) chain precursor [Homo sapiens]	622	129749
	2	NP_000079.2	collagen alpha-1(I) chain preproprotein [Homo sapiens]	40	139853
	3	BAS02858.1	T cell receptor alpha chain V-J-region, partial [Homo sapiens]	37	7205
31	1	NP_005558.1	galectin-3-binding protein precursor [Homo sapiens]	142	66202
	2	ADG03678.1	alpha actinin 4 short isoform [Homo sapiens]	85	80206
	3	NP_000053.2	plasma protease C1 inhibitor precursor [Homo sapiens]	75	55347
	4	NP_001725.1	complement C1s subcomponent isoform 1 preproprotein [Homo sapiens]	58	78174
	5	P02810.2	RecName: Full=Salivary acidic proline-rich phosphoprotein 1/2; AltName: Full=Db-s; AltName: Full=PRP-1/PRP-2; AltName: Full=Parotid acidic protein; Short=Pa; AltName: Full=Parotid double-band protein; AltName: Full=Parotid isoelectric focusing varia	56	17006
	6	NP_001701.2	complement factor B preproprotein [Homo sapiens]	53	86847
	7	AAI04485.1	Tumor endothelial marker 1, precursor [Homo sapiens]	40	82822
	8	AAA59199.1	keratin 10, partial [Homo sapiens]	35	39832
	9	NP_000691.1	annexin A1 [Homo sapiens]	32	38918
32	1	NP_005558.1	galectin-3-binding protein precursor [Homo sapiens]	44	66202
	2	BAS02858.1	T cell receptor alpha chain V-J-region, partial [Homo sapiens]	39	7205
33	1	C1S_HUMAN	Complement C1s subcomponent OS=Homo sapiens OX=9606 GN=C1S PE=1 SV=1	952	76635
	2	CO6A1_HUMAN	Collagen alpha-1(VI) chain OS=Homo sapiens OX=9606 GN=COL6A1 PE=1 SV=3	102	108462
	3	LUM_HUMAN	Lumican OS=Homo sapiens OX=9606 GN=LUM PE=1 SV=2	86	38405
	4	LG3BP_HUMAN	Galectin-3-binding protein OS=Homo sapiens OX=9606 GN=LGALS3BP PE=1 SV=1	86	65289
	5	PROS_HUMAN	Vitamin K-dependent protein S OS=Homo sapiens OX=9606 GN=PROS1 PE=1 SV=1	70	75074
	6	BTD_HUMAN	Biotinidase OS=Homo sapiens OX=9606 GN=BTD PE=1 SV=2	64	61093
	7	ACTN1_BOVIN	Alpha-actinin-1 OS=Bos taurus OX=9913 GN=ACTN1 PE=2 SV=1	61	102916
	8	GELS_BOVIN	Gelsolin OS=Bos taurus OX=9913 GN=GSN PE=2 SV=1	58	80681
	9	FBLN1_CHLAE	Fibulin-1 (Fragment) OS=Chlorocebus aethiops OX=9534 GN=FBLN1 PE=1 SV=1	56	65473
	10	SCP_CHIOP	Sarcoplasmic calcium-binding protein (Fragment) OS=Chionoecetes opilio OX=41210 PE=1 SV=1	54	842
	11	PLOD1_BOVIN	Procollagen-lysine,2-oxoglutarate 5-dioxygenase 1 OS=Bos taurus OX=9913 GN=PLOD1 PE=2 SV=2	52	83434
	12	ALBU_BOVIN	Serum albumin OS=Bos taurus OX=9913 GN=ALB PE=1 SV=4	51	69248
	13	A1AT_BOVIN	Alpha-1-antiproteinase OS=Bos taurus OX=9913 GN=SERPINA1 PE=1 SV=1	49	46075
	14	TCP4_CHICK	Activated RNA polymerase II transcriptional coactivator p15 OS=Gallus gallus OX=9031 GN=SUB1 PE=2 SV=1	45	14228
	15	A1BG_BOVIN	Alpha-1B-glycoprotein OS=Bos taurus OX=9913 GN=A1BG PE=1 SV=1	44	53520
34	1	BAS02858.1	T cell receptor alpha chain V-J-region, partial [Homo sapiens]	36	7205
35	1	P00736.2	RecName: Full=Complement C1r subcomponent; AltName: Full=Complement component 1 subcomponent r; Contains: RecName: Full=Complement C1r subcomponent heavy chain; Contains: RecName: Full=Complement C1r subcomponent light chain; Flags: Precursor	132	81606
	2	NP_000168.1	gelsolin isoform a precursor [Homo sapiens]	109	86043
	3	AAD00018.1	fibronectin, partial [Homo sapiens]	84	59114
	4	NP_000468.1	serum albumin preproprotein [Homo sapiens]	81	71317
	5	NP_000079.2	collagen alpha-1(I) chain preproprotein [Homo sapiens]	40	139853
	6	BAS02858.1	T cell receptor alpha chain V-J-region, partial [Homo sapiens]	36	7205
36	1	NP_000217.2	keratin, type I cytoskeletal 9 [Homo sapiens]	605	62255
	2	BAG36698.1	unnamed protein product [Homo sapiens]	403	66151
	3	NP_000412.3	keratin, type I cytoskeletal 10 [Homo sapiens]	395	58994
	4	NP_000168.1	gelsolin isoform a precursor [Homo sapiens]	248	86043
	5	NP_005548.2	keratin, type I cytoskeletal 16 [Homo sapiens]	217	51578
	6	NP_000517.2	keratin, type I cytoskeletal 14 [Homo sapiens]	213	51875
	7	P00736.2	RecName: Full=Complement C1r subcomponent; AltName: Full=Complement component 1 subcomponent r; Contains: RecName: Full=Complement C1r subcomponent heavy chain; Contains: RecName: Full=Complement C1r subcomponent light chain; Flags: Precursor	123	81606
	8	AAI22559.1	Keratin 77 [Homo sapiens]	114	62050
	9	NP_000414.2	keratin, type II cytoskeletal 2 epidermal [Homo sapiens]	106	65678
	10	BAG56970.1	unnamed protein product [Homo sapiens]	95	62862
	11	P02810.2	RecName: Full=Salivary acidic proline-rich phosphoprotein 1/2; AltName: Full=Db-s; AltName: Full=PRP-1/PRP-2; AltName: Full=Parotid acidic protein; Short=Pa; AltName: Full=Parotid double-band protein; AltName: Full=Parotid isoelectric focusing varia	91	17006
	12	NP_005545.1	keratin, type II cytoskeletal 6C [Homo sapiens]	85	60293
	13	NP_005546.2	keratin, type II cytoskeletal 6B [Homo sapiens]	84	60315
	14	AAI10640.1	Keratin 6C [Homo sapiens]	79	60245
	15	NP_000415.2	keratin, type II cytoskeletal 5 [Homo sapiens]	58	62568
	16	NP_001933.2	desmoglein-1 preproprotein [Homo sapiens]	50	114702
	17	NP_000079.2	collagen alpha-1(I) chain preproprotein [Homo sapiens]	39	139853
	18	BAS02858.1	T cell receptor alpha chain V-J-region, partial [Homo sapiens]	37	7205
37	1	NP_001701.2	complement factor B preproprotein [Homo sapiens]	72	86847
	2	BAS02858.1	T cell receptor alpha chain V-J-region, partial [Homo sapiens]	36	7205
38	1	NP_001701.2	complement factor B preproprotein [Homo sapiens]	39	86847
	2	BAS02858.1	T cell receptor alpha chain V-J-region, partial [Homo sapiens]	35	7205
39	1	NP_001701.2	complement factor B preproprotein [Homo sapiens]	290	86847
	2	NP_000080.2	collagen alpha-2(I) chain precursor [Homo sapiens]	273	129749
	3	NP_000412.3	keratin, type I cytoskeletal 10 [Homo sapiens]	114	58994
	4	NP_001952.1	elongation factor 2 [Homo sapiens]	70	96246
	5	NP_000081.1	collagen alpha-1(III) chain preproprotein [Homo sapiens]	65	139724
	6	NP_001911.1	decorin isoform a preproprotein [Homo sapiens]	54	40064
	7	NP_001093.1	alpha-actinin-1 isoform b [Homo sapiens]	51	103563
	8	P00736.2	RecName: Full=Complement C1r subcomponent; AltName: Full=Complement component 1 subcomponent r; Contains: RecName: Full=Complement C1r subcomponent heavy chain; Contains: RecName: Full=Complement C1r subcomponent light chain; Flags: Precursor	42	81606
	9	NP_000293.2	procollagen-lysine,2-oxoglutarate 5-dioxygenase 1 isoform 2 precursor [Homo sapiens]	38	84068
	10	BAS02858.1	T cell receptor alpha chain V-J-region, partial [Homo sapiens]	33	7205
40	1	BAS02858.1	T cell receptor alpha chain V-J-region, partial [Homo sapiens]	37	7205
41	1	NP_005548.2	keratin, type I cytoskeletal 16 [Homo sapiens]	35	51578
	2	BAS02858.1	T cell receptor alpha chain V-J-region, partial [Homo sapiens]	27	7205
	3	NP_000434.1	phosphatidylcholine translocator ABCB4 isoform A [Homo sapiens]	18	141164
	4	EAW71462.1	hCG2041449, partial [Homo sapiens]	17	15073
	5	NP_000468.1	serum albumin preproprotein [Homo sapiens]	0	71317
42	1	FETUA_BOVIN	Alpha-2-HS-glycoprotein OS=Bos taurus OX=9913 GN=AHSG PE=1 SV=2	1113	38394
	2	ALBU_BOVIN	Serum albumin OS=Bos taurus OX=9913 GN=ALB PE=1 SV=4	755	69248
	3	ALBU_FELCA	Serum albumin OS=Felis catus OX=9685 GN=ALB PE=1 SV=1	381	68615
	4	ALBU_CANLF	Serum albumin OS=Canis lupus familiaris OX=9615 GN=ALB PE=1 SV=3	199	68560
	5	ALBU_MOUSE	Serum albumin OS=Mus musculus OX=10090 GN=Alb PE=1 SV=3	188	68648
	6	MMP2_HUMAN	72 kDa type IV collagenase OS=Homo sapiens OX=9606 GN=MMP2 PE=1 SV=2	147	73835
	7	A1AT_BOVIN	Alpha-1-antiproteinase OS=Bos taurus OX=9913 GN=SERPINA1 PE=1 SV=1	146	46075
	8	A1BG_BOVIN	Alpha-1B-glycoprotein OS=Bos taurus OX=9913 GN=A1BG PE=1 SV=1	135	53520
	9	BGH3_BOVIN	Transforming growth factor-beta-induced protein ig-h3 OS=Bos taurus OX=9913 GN=TGFBI PE=1 SV=2	63	74361
	10	VTNC_HUMAN	Vitronectin OS=Homo sapiens OX=9606 GN=VTN PE=1 SV=1	59	54271
	11	EIF3A_YARLI	Eukaryotic translation initiation factor 3 subunit A OS=Yarrowia lipolytica (strain CLIB 122 / E 150) OX=284591 GN=TIF32 PE=3 SV=1	56	107056
	12	S12A7_HUMAN	Solute carrier family 12 member 7 OS=Homo sapiens OX=9606 GN=SLC12A7 PE=1 SV=3	56	119029
	13	DKK3_HUMAN	Dickkopf-related protein 3 OS=Homo sapiens OX=9606 GN=DKK3 PE=1 SV=2	55	38365
	14	MMP1_PIG	Interstitial collagenase OS=Sus scrofa OX=9823 GN=MMP1 PE=1 SV=2	53	53632
	15	MMP1_RABIT	Interstitial collagenase OS=Oryctolagus cuniculus OX=9986 GN=MMP1 PE=2 SV=1	53	53706
	16	SPA31_BOVIN	Serpin A3-1 OS=Bos taurus OX=9913 GN=SERPINA3-1 PE=1 SV=3	47	46208
	17	COOS_METKA	Carbon monoxide dehydrogenase OS=Methanopyrus kandleri (strain AV19 / DSM 6324 / JCM 9639 / NBRC 100938) OX=190192 GN=cooS PE=3 SV=1	46	69468
	18	TRYP_PIG	Trypsin OS=Sus scrofa OX=9823 PE=1 SV=1	44	24394
43	1	NP_000468.1	serum albumin preproprotein [Homo sapiens]	129	71317
	2	NP_004521.1	72 kDa type IV collagenase isoform 1 preproprotein [Homo sapiens]	115	74918
	3	NP_000079.2	collagen alpha-1(I) chain preproprotein [Homo sapiens]	112	139853
	4	NP_001725.1	complement C1s subcomponent isoform 1 preproprotein [Homo sapiens]	52	78174
	5	NP_000412.3	keratin, type I cytoskeletal 10 [Homo sapiens]	45	58994
	6	NP_002017.1	fibronectin isoform 3 preproprotein [Homo sapiens]	43	262656
	7	BAF43710.1	hypothetical protein [Homo sapiens]	37	76604
	8	AAB24786.1	type IV procollagenase, latent type IV collagenase {N-terminal} [human, A2058 melanoma cells, Peptide Partial, 15 aa]	36	1536
	9	NP_002336.1	lumican precursor [Homo sapiens]	34	38747
44	1	NP_000468.1	serum albumin preproprotein [Homo sapiens]	211	71317
	2	NP_004521.1	72 kDa type IV collagenase isoform 1 preproprotein [Homo sapiens]	164	74918
	3	NP_000412.3	keratin, type I cytoskeletal 10 [Homo sapiens]	130	58994
	4	NP_000574.2	vitamin D-binding protein isoform 1 precursor [Homo sapiens]	81	54480
	5	NP_006175.2	nucleobindin-1 precursor [Homo sapiens]	70	53846
	6	NP_006112.3	keratin, type II cytoskeletal 1 [Homo sapiens]	69	66170
	7	NP_001839.2	collagen alpha-1(VI) chain precursor [Homo sapiens]	63	109602
	8	NP_000414.2	keratin, type II cytoskeletal 2 epidermal [Homo sapiens]	61	65678
	9	NP_000479.1	antithrombin-III isoform 1 precursor [Homo sapiens]	55	53025
	10	NP_002336.1	lumican precursor [Homo sapiens]	45	38747
	11	BAS02858.1	T cell receptor alpha chain V-J-region, partial [Homo sapiens]	40	7205
	12	AAB24786.1	type IV procollagenase, latent type IV collagenase {N-terminal} [human, A2058 melanoma cells, Peptide Partial, 15 aa]	37	1536
	13	NP_008879.3	heat shock 70 kDa protein 13 precursor [Homo sapiens]	17	51952
45	1	NP_005536.1	immunoglobulin superfamily containing leucine-rich repeat protein precursor [Homo sapiens]	84	46596
	2	NP_000079.2	collagen alpha-1(I) chain preproprotein [Homo sapiens]	49	139853
	3	NP_000412.3	keratin, type I cytoskeletal 10 [Homo sapiens]	47	58994
	4	XP_011509822.1	prothymosin alpha isoform X3 [Homo sapiens]	41	28555
	5	NP_000081.1	collagen alpha-1(III) chain preproprotein [Homo sapiens]	37	139724
	6	BAS02858.1	T cell receptor alpha chain V-J-region, partial [Homo sapiens]	33	7205
	7	NP_001613.2	alpha-2-HS-glycoprotein isoform 2 preproprotein [Homo sapiens]	32	40114
46	1	NP_000412.3	keratin, type I cytoskeletal 10 [Homo sapiens]	141	58994
	2	NP_000574.2	vitamin D-binding protein isoform 1 precursor [Homo sapiens]	140	54480
	3	NP_006175.2	nucleobindin-1 precursor [Homo sapiens]	101	53846
	4	NP_001484.1	rab GDP dissociation inhibitor alpha [Homo sapiens]	80	51177
	5	NP_001725.1	complement C1s subcomponent isoform 1 preproprotein [Homo sapiens]	62	78174
	6	NP_000079.2	collagen alpha-1(I) chain preproprotein [Homo sapiens]	46	139853
	7	EAX00084.1	hCG16977, isoform CRA_c [Homo sapiens]	43	54313
	8	NP_006112.3	keratin, type II cytoskeletal 1 [Homo sapiens]	38	66170
	9	BAS02858.1	T cell receptor alpha chain V-J-region, partial [Homo sapiens]	37	7205
	10	BAA03759.1	phospholipase C-alpha [Homo sapiens]	35	57065
47	1	NP_000468.1	serum albumin preproprotein [Homo sapiens]	813	71317
48	1	BAA03759.1	phospholipase C-alpha [Homo sapiens]	110	57065
	2	NP_004175.2	tryptophan--tRNA ligase, cytoplasmic isoform a [Homo sapiens]	95	53474
	3	NP_006867.1	beta-1,4-glucuronyltransferase 1 [Homo sapiens]	57	47545
	4	NP_064575.1	olfactomedin-like protein 3 isoform 1 precursor [Homo sapiens]	53	46380
49	1	NP_000468.1	serum albumin preproprotein [Homo sapiens]	77	71317
	2	NP_000080.2	collagen alpha-2(I) chain precursor [Homo sapiens]	64	129749
	3	NP_002334.2	lactotransferrin isoform 1 preproprotein [Homo sapiens]	61	80014
	4	NP_000412.3	keratin, type I cytoskeletal 10 [Homo sapiens]	58	58994
	5	NP_000079.2	collagen alpha-1(I) chain preproprotein [Homo sapiens]	50	139853
	6	AAD00018.1	fibronectin, partial [Homo sapiens]	45	59114
	7	EAW79172.1	hCG2040552, partial [Homo sapiens]	38	9263
	8	BAS02858.1	T cell receptor alpha chain V-J-region, partial [Homo sapiens]	37	7205
50	1	NP_000468.1	serum albumin preproprotein [Homo sapiens]	40	71317
51	1	NP_002435.1	moesin [Homo sapiens]	315	67892
	2	NP_000080.2	collagen alpha-2(I) chain precursor [Homo sapiens]	96	129749
	3	EAW79172.1	hCG2040552, partial [Homo sapiens]	60	9263
	4	NP_000412.3	keratin, type I cytoskeletal 10 [Homo sapiens]	48	58994
	5	BAS02858.1	T cell receptor alpha chain V-J-region, partial [Homo sapiens]	47	7205
	6	NP_002334.2	lactotransferrin isoform 1 preproprotein [Homo sapiens]	42	80014
	7	NP_000079.2	collagen alpha-1(I) chain preproprotein [Homo sapiens]	40	139853
52	1	NP_002435.1	moesin [Homo sapiens]	216	67892
	2	EAW79172.1	hCG2040552, partial [Homo sapiens]	76	9263
	3	NP_000080.2	collagen alpha-2(I) chain precursor [Homo sapiens]	67	129749
	4	NP_002334.2	lactotransferrin isoform 1 preproprotein [Homo sapiens]	46	80014
	5	NP_000079.2	collagen alpha-1(I) chain preproprotein [Homo sapiens]	45	139853
	6	XP_011509822.1	prothymosin alpha isoform X3 [Homo sapiens]	41	28555
53	1	NP_000080.2	collagen alpha-2(I) chain precursor [Homo sapiens]	189	129749
	2	EAW79172.1	hCG2040552, partial [Homo sapiens]	78	9263
	3	NP_002334.2	lactotransferrin isoform 1 preproprotein [Homo sapiens]	53	80014
	4	NP_000468.1	serum albumin preproprotein [Homo sapiens]	45	71317
	5	XP_011509822.1	prothymosin alpha isoform X3 [Homo sapiens]	27	28555
54	1	NP_000080.2	collagen alpha-2(I) chain precursor [Homo sapiens]	112	129749
	2	NP_000412.3	keratin, type I cytoskeletal 10 [Homo sapiens]	91	58994
	3	BAG36698.1	unnamed protein product [Homo sapiens]	81	66151
	4	NP_000468.1	serum albumin preproprotein [Homo sapiens]	67	71317
	5	EAW79172.1	hCG2040552, partial [Homo sapiens]	66	9263
	6	NP_005545.1	keratin, type II cytoskeletal 6C [Homo sapiens]	60	60293
	7	NP_002334.2	lactotransferrin isoform 1 preproprotein [Homo sapiens]	54	80014
	8	NP_000413.1	keratin, type I cytoskeletal 17 [Homo sapiens]	53	48361
	9	NP_000414.2	keratin, type II cytoskeletal 2 epidermal [Homo sapiens]	49	65678
	10	NP_000217.2	keratin, type I cytoskeletal 9 [Homo sapiens]	46	62255
55	1	NP_000468.1	serum albumin preproprotein [Homo sapiens]	607	71317
	2	NP_000080.2	collagen alpha-2(I) chain precursor [Homo sapiens]	387	129749
	3	AAD00018.1	fibronectin, partial [Homo sapiens]	68	59114
	4	NP_000412.3	keratin, type I cytoskeletal 10 [Homo sapiens]	48	58994
	5	NP_000081.1	collagen alpha-1(III) chain preproprotein [Homo sapiens]	42	139724
	6	NP_002334.2	lactotransferrin isoform 1 preproprotein [Homo sapiens]	40	80014
56	1	NP_000468.1	serum albumin preproprotein [Homo sapiens]	310	71317
	2	NP_000080.2	collagen alpha-2(I) chain precursor [Homo sapiens]	224	129749
	3	NP_002017.1	fibronectin isoform 3 preproprotein [Homo sapiens]	91	262656
	4	AAH00201.1	WD repeat domain 1 [Homo sapiens]	76	66822
	5	NP_002645.3	pyruvate kinase PKM isoform a [Homo sapiens]	66	58470
	6	NP_000349.1	transforming growth factor-beta-induced protein ig-h3 precursor [Homo sapiens]	66	75261
	7	NP_000412.3	keratin, type I cytoskeletal 10 [Homo sapiens]	45	58994
	8	NP_001701.2	complement factor B preproprotein [Homo sapiens]	38	86847
	9	NP_000081.1	collagen alpha-1(III) chain preproprotein [Homo sapiens]	36	139724
	10	BAS02858.1	T cell receptor alpha chain V-J-region, partial [Homo sapiens]	33	7205
57	1	NP_002606.3	pigment epithelium-derived factor isoform 1 precursor [Homo sapiens]	115	46454
	2	BAS02858.1	T cell receptor alpha chain V-J-region, partial [Homo sapiens]	37	7205
	3	AAH29054.1	PDZK7 protein [Homo sapiens]	28	55442
58	1	BAG62762.1	unnamed protein product [Homo sapiens]	33	37667
	2	AAY14885.1	unknown, partial [Homo sapiens]	22	78047
	3	AAX82298.1	actin-like protein, partial [Homo sapiens]	19	11529
	4	AAX82193.1	actin-like protein, partial [Homo sapiens]	18	11568
	5	NP_002465.1	myosin-11 isoform SM1A [Homo sapiens]	0	228054
59	1	NP_000412.3	keratin, type I cytoskeletal 10 [Homo sapiens]	45	58994
	2	BAF83992.1	unnamed protein product [Homo sapiens]	25	76399
	3	NP_008879.3	heat shock 70 kDa protein 13 precursor [Homo sapiens]	23	51952
	4	BAC06833.1	HECT domain protein LASU1 [Homo sapiens]	0	372569
	5	BAS02858.1	T cell receptor alpha chain V-J-region, partial [Homo sapiens]	0	7205
60	1	NP_000081.1	collagen alpha-1(III) chain preproprotein [Homo sapiens]	121	139724
61	1	NP_006112.3	keratin, type II cytoskeletal 1 [Homo sapiens]	88	66170
	2	NP_000081.1	collagen alpha-1(III) chain preproprotein [Homo sapiens]	71	139724
	3	NP_002169.1	insulin-like growth factor-binding protein 6 precursor [Homo sapiens]	47	26219
	4	BAS02858.1	T cell receptor alpha chain V-J-region, partial [Homo sapiens]	45	7205
62	1	ABW79928.1	immunoglobulin heavy chain variable region, partial [Homo sapiens]	0	14467
	2	AAH01238.1	DEAD (Asp-Glu-Ala-Asp) box polypeptide 18 [Homo sapiens]	0	75688
	3	AAF15444.1	immunoglobulin heavy chain variable region, partial [Homo sapiens]	0	10049
	4	SJM35423.1	phosphonate/organophosphate ester transporter subunit; ATP-binding component of ABC superfamily [Homo sapiens]	0	30874
	5	AAH31281.1	Tetratricopeptide repeat domain 16 [Homo sapiens]	0	99017
63	1	NP_000080.2	collagen alpha-2(I) chain precursor [Homo sapiens]	104	129749
64	1	NP_000080.2	collagen alpha-2(I) chain precursor [Homo sapiens]	128	129749
	2	EAW48841.1	hCG2031158 [Homo sapiens]	17	6497
65	1	NP_000949.1	prostaglandin E2 receptor EP4 subtype [Homo sapiens]	16	53827
66	1	NP_000080.2	collagen alpha-2(I) chain precursor [Homo sapiens]	59	129749
	2	NP_000412.3	keratin, type I cytoskeletal 10 [Homo sapiens]	44	58994
	3	NP_001055.1	transketolase isoform 1 [Homo sapiens]	40	68519
67	1	CAD39096.1	hypothetical protein, partial [Homo sapiens]	24	150062
	2	ADW26272.1	cytochrome b (mitochondrion) [Homo sapiens]	14	42797
68	1	NP_008879.3	heat shock 70 kDa protein 13 precursor [Homo sapiens]	22	51952
	2	BAG64482.1	unnamed protein product [Homo sapiens]	20	28875
	3	AAI51240.1	TBC1D4 protein [Homo sapiens]	0	148111
	4	XP_016860182.1	ras-related protein Rab-17 isoform X1 [Homo sapiens]	0	37856
	5	Q8NF67.3	PUTATIVE PSEUDOGENE: RecName: Full=Putative ankyrin repeat domain-containing protein 20A12 pseudogene	0	31493
69	1	AAH24238.1	MKI67 (FHA domain) interacting nucleolar phosphoprotein [Homo sapiens]	27	34403
	2	NP_000510.1	hemoglobin subunit delta [Homo sapiens]	20	16159
	3	ACF16762.1	beta globin, partial [Homo sapiens]	0	11536
	4	BAG64289.1	unnamed protein product [Homo sapiens]	0	67333
	5	NP_002465.1	myosin-11 isoform SM1A [Homo sapiens]	0	228054
70	1	NP_000468.1	serum albumin preproprotein [Homo sapiens]	111	71317
	2	NP_000080.2	collagen alpha-2(I) chain precursor [Homo sapiens]	62	129749
	3	NP_000412.3	keratin, type I cytoskeletal 10 [Homo sapiens]	49	58994
71	1	NP_000468.1	serum albumin preproprotein [Homo sapiens]	55	71317
	2	NP_000412.3	keratin, type I cytoskeletal 10 [Homo sapiens]	49	58994
	3	NP_000080.2	collagen alpha-2(I) chain precursor [Homo sapiens]	44	129749
