# Supplementary material for: ADSC secretome constrains NK cell activity by attenuating IL-2-mediated JAK-STAT and AKT signaling pathway via upregulation of CIS and DUSP4
Source: Stem Cell Res Ther. 2023 Nov 14;14:329. doi: 10.1186/s13287-023-03516-z (PMC10648656; doi:10.1186/s13287-023-03516-z)
Supplement: Supplementary file 3 — Additional file 3: Table S2. 83 proteins within the ADSC secretome. [file 13287_2023_3516_MOESM3_ESM.xlsx]

## Sheet: 83 proteins
Table S2. 83 proteins within the ADSC secretome
Uniprot_ID	Accession	Gene	Protein
MMP2_HUMAN	P08253	MMP2	72 kDa type IV collagenase
ACTB_HUMAN	P60709	ACTB	Actin, cytoplasmic 1
ACTN1_HUMAN	P12814	ACTN1	Actinin alpha 1
ACTN4_HUMAN	O43707	ACTN4	Actinin alpha 4
Q562M3_HUMAN	Q562M3	ACT	Actin-like protein
FETUA_HUMAN	P02765	AHSG	Alpha-2-HS-glycoprotein
A2MG_HUMAN	P01023	A2M	alpha-2-macroglobulin
L8E9Z3_HUMAN	L8E9Z3	HRC	Alternative protein HRC
ANXA1_HUMAN	P04083	ANXA1	Annexin A1
B4GA1_HUMAN	O43505	B4GAT1	Beta-1,4-glucuronyltransferase 1
BTD_HUMAN	P43251	BTD	Biotinidase
CO1A1_HUMAN	P02452	COL1A1	Collagen alpha-1(I) chain
CO3A1_HUMAN	P02461	COL3A1	Collagen alpha-1(III) chain
CO6A1_HUMAN	P12109	COL6A1	Collagen alpha-1(VI) chain
CO1A2_HUMAN	P08123	COL1A2	Collagen alpha-2(I) chain
CO5A2_HUMAN	P05997	COL5A2	Collagen alpha-2(V) chain
CO6A3_HUMAN	P12111	COL6A3	Collagen alpha-3(VI) chain
CFAH_HUMAN	P08603	CFH	Complement factor H
C1R_HUMAN	P00736	C1r	Complment C1r subcomponent
C1S_HUMAN	P09871	C1s	Complment C1s subcomponent
CFAB_HUMAN	P00751	CFB	Complment fcator B
F5BAB3_HUMAN	F5BAB3	CYTB	Cytochrome b
PGS2_HUMAN	P07585	DCN	Decorin
DCD_HUMAN	P81605	DCD	Dermcidin
DSG1_HUMAN	Q02413	DSG1	Desmoglein-1
DKK3_HUMAN	Q9UBP4	DKK3	dickkopf WNT signaling pathway inhibitor 3
EF2_HUMAN	P13639	EEF2	Elongation factor 2
EMIL2_HUMAN	Q9BXX0	EMILIN2	EMILIN-2
CD248_HUMAN	Q9HCU0	CD248	Endosialin
FBN1_HUMAN	P35555	FBN1	Fibrillin-1
FINC_HUMAN	P02751	FN1	Fibronectin
FBLN1_HUMAN	P23142	FBLN1	Fibulin-1
LG3BP_HUMAN	Q08380	LGALS3BP	Galectin-3-binding protein
GELS_HUMAN	P06396	GSN	Gelsolin
HSP13_HUMAN	P48723	HSPA13	Heat shock 70 kDa protein 13
ISLR_HUMAN	O14498	ISLR	Immunoglobulin superfamily containing leucine-rich repeat protein
IBP6_HUMAN	P24592	IGFBP6	Insulin-like growth factor-binding protein 6
ITIH2_HUMAN	P19823	ITIH2	Inter-alpha-trypsin inhibitor heavy chain H2
K1C10_HUMAN	P13645	KRT10	Keratin, type I cytoskeletal 10
K1C14_HUMAN	P02533	KRT14	Keratin, type I cytoskeletal 14
K1C16_HUMAN	P08779	KRT16	Keratin, type I cytoskeletal 16
K1C9_HUMAN	P35527	KRT9	Keratin, type I cytoskeletal 9
K2C1_HUMAN	P04264	KRT1	Keratin, type II cytoskeletal 1
K22E_HUMAN	P35908	KRT2	Keratin, type II cytoskeletal 2 epidermal
K2C5_HUMAN	P13647	KRT5	Keratin, type II cytoskeletal 5
K2C6B_HUMAN	P04259	KRT6B	Keratin, type II cytoskeletal 6B
K2C6C_HUMAN	P02538	KRT6C	Keratin, type II cytoskeletal 6C
TRFL_HUMAN	P02788	LTF	Lactotransferrin
LAMB1_HUMAN	P07942	LAMB1	Laminin subunit beta-1
LAMC1_HUMAN	P11047	LAMC1	Laminin subunit gamma-1
LUM_HUMAN	P51884	LUM	Lumican
MOES_HUMAN	P26038	MSN	Moesin
NID1_HUMAN	P14543	NID1	Nidogen-1
NUCB1_HUMAN	Q02818	NUCB1	Nucleobindin-1
OLFL3_HUMAN	Q9NRN5	OLFML3	Olfactomedin-like protein 3
PTX3_HUMAN	P26022	PTX3	Pentraxin-related protein PTX3
PEDF_HUMAN	P36955	SERPINF1	Pigment epithelium-derived factor (PEDF)
IC1_HUMAN	P05155	SERPING1	Plasma protease C1 inhibitor
PLOD1_HUMAN	Q02809	PLOD1	Procollagen-lysine,2-oxoglutarate 5-dioxygenase 1
PE2R4_HUMAN	P35408	PTGER4	Prostaglandin E2 receptor EP4 subtype
PDIA3_HUMAN	P30101	PDIA3	Protein disulfide-isomerase A3
PTMA_HUMAN	P06454	PTMA	Prothymosin alpha
KPYM_HUMAN	P14618	PKM	Pyruvate kinase PKM
GDIA_HUMAN	P31150	GDI1	Rab GDP dissociation inhibitor alpha
RLGPB_HUMAN	Q86X10	RALGAPB	Ral GTPase-activating protein subunit beta
ARH37_HUMAN	A1IGU5	ARHGEF37	Rho quanine nucleotide exchange factor 37
A0A024RC87_HUMAN	A0A024RC87	RNH1	Ribonuclease/angiogenin inhibitor 1
PRPC_HUMAN	P02810	PRH1	Salivary acidic proline-rich phosphoprotein 1/2
ANT3_HUMAN	P01008	SERPINC1	Serpin family C member 1
S12A7_HUMAN	Q9Y666	SLC12A7	Solute carrier family 12 member 7
SPRC_HUMAN	P09486	SPARC	Secreted protein acidic and rich in cysteine (Osteonectin)
TRAC_HUMAN	P01848	TRAC	T cell receptor alpha chain constant
TIAM2_HUMAN	Q8IVF5	TIAM2	T-lymphoma invasion and metastasis-inducing protein 2
BGH3_HUMAN	Q15582	TGFBI	Transforming growth factor beta induced
TKT_HUMAN	P29401	TKT	Transketolase
Q3T7B8_HUMAN	Q3T7B8	TRIT1	tRNA isopentenylpyrophosphate transferase isoform 5
ADAT1_HUMAN	Q9BUB4	ADAT1	tRNA-specific adenosine deaminase 1
SYWC_HUMAN	P23381	WARS1	Tryptophan--tRNA ligase, cytoplasmic
VASN_HUMAN	Q6EMK4	VASN	Vasorin
VTDB_HUMAN	P02774	GC	Vitamin D-binding protein
PROS_HUMAN	P07225	PROS1	Vitamin K-dependent protein S
VTNC_HUMAN	P04004	VTN	Vitronectin
WDR1_HUMAN	O75083	WDR1	WD repeat-containing protein 1
