# Supplementary material for: ADSC secretome constrains NK cell activity by attenuating IL-2-mediated JAK-STAT and AKT signaling pathway via upregulation of CIS and DUSP4
Source: Stem Cell Res Ther. 2023 Nov 14;14:329. doi: 10.1186/s13287-023-03516-z (PMC10648656; doi:10.1186/s13287-023-03516-z)
Supplement: Supplementary file 4 — Additional file 4: Table S3. 352 differentially expressed genes (DEGs) in secretome-treatment group. [file 13287_2023_3516_MOESM4_ESM.xlsx]

## Sheet: data3_fc2_&_raw.p
Table S3. 352 differentially expressed genes (DEGs) in secretome-treatment group
Gene_ID	Transcript_ID	Gene_Symbol	Description	gene_biotype	Protein_ID	HGNC	MIM	IMGT/GENE-DB	test/control.fc	test/control.baseMean	test/control.lfcSE	test/control.stat	test/control.raw.pval	test/control.bh.pval	test.mean	control.mean	N_hNK_1-control	N_hNK_2-control	N_hNK_3-control	N_hNK_1-secretome	N_hNK_2-secretome	N_hNK_3-secretome	hNK_1-control_Read_Count	hNK_2-control_Read_Count	hNK_3-control_Read_Count	hNK_1-secretome_Read_Count	hNK_2-secretome_Read_Count	hNK_3-secretome_Read_Count	hNK_1-control_FPKM	hNK_2-control_FPKM	hNK_3-control_FPKM	hNK_1-secretome_FPKM	hNK_2-secretome_FPKM	hNK_3-secretome_FPKM	hNK_1-control_TPM	hNK_2-control_TPM	hNK_3-control_TPM	hNK_1-secretome_TPM	hNK_2-secretome_TPM	hNK_3-secretome_TPM
100132565	NM_001350920,NR_033351	GOLGA8F	golgin A8 family member F	protein_coding	NP_001337849.1	32378	.	.	64.6229	460.569	1.09296	5.50245	3.74542e-08	7.13749e-06	9.82516	3.80853	6.95339	7.16423	7.05225	9.04223	9.14644	8.70138	1	35	8	919	1130	640	0.00241	0.09947	0.026743	3.06723	3.48117	2.13902	0.006323	0.267467	0.071134	8.58347	9.30998	5.62814
283768	NM_001350919,NM_001368078,NM_001368080	GOLGA8G	golgin A8 family member G	protein_coding	NP_001337848.1;NP_001355007.1;NP_001355009.1	25328	.	.	55.8144	472.418	0.821757	7.06116	1.65113e-12	1.13873e-09	9.85836	4.0523	7.0022	7.20807	7.0959	9.0893	9.18375	8.7492	4	38	10	944	1148	659	0.009662	0.096459	0.031954	3.03109	3.34098	2.06761	0.025347	0.25937	0.084994	8.48233	8.93505	5.44025
4330	NM_002430	MN1	MN1 proto-oncogene, transcriptional regulator	protein_coding	NP_002421.3	7180	156100	.	32.238	535.673	0.330066	15.1809	4.73521e-52	6.858e-48	10.0211	5.01208	7.29975	7.30399	7.34108	8.80618	9.5681	9.16247	35	35	29	604	1560	947	0.057306	0.060287	0.063484	1.25676	2.96499	1.92404	0.15033	0.162107	0.168858	3.51696	7.92951	5.06251
11247	NM_007224	NXPH4	neurexophilin 4	protein_coding	NP_009155.1	8078	604637	.	17.6221	1041.59	0.603733	6.8562	7.07185e-12	3.93929e-09	10.9449	6.80651	7.88366	8.36655	8.29715	9.91591	10.4012	10.4374	44	177	117	1270	2320	2271	0.31959	1.31844	1.13914	11.4376	19.0881	19.9856	0.838383	3.54517	3.02996	32.0074	51.049	52.5857
100132979	NR_027407	GOLGA8DP	golgin A8 family member D, pseudogene	transcribed_pseudogene	.	32376	.	.	11.0403	136.602	0.370651	9.34761	8.96482e-21	2.16396e-17	7.96794	4.51286	6.40594	6.46828	6.48304	7.29481	7.2216	7.01816	16	29	24	286	276	177	0.039376	0.07166	0.077279	0.867993	0.765182	0.526151	0.103294	0.192687	0.205551	2.42903	2.04639	1.3844
100137049	NM_001114633	PLA2G4B	phospholipase A2 group IVB	protein_coding	NP_001108105.1	9036	606088	.	10.4	125.766	0.47181	7.16074	8.02414e-13	6.11651e-10	7.84219	4.4632	6.29856	6.41099	6.35613	6.99294	7.2661	6.8255	13	37	18	196	347	142	0.06057	0.178221	0.115133	1.16195	1.88008	0.820757	0.158892	0.479221	0.306236	3.25164	5.02805	2.15956
3897	NM_000425,NM_001143963,NM_001278116,NM_024003	L1CAM	L1 cell adhesion molecule	protein_coding	NP_000416.1;NP_001137435.1;NP_001265045.1;NP_076493.1	6470	308840	.	9.70302	328.354	0.381092	8.60273	7.78397e-18	9.3946e-15	9.2166	5.94874	7.20875	7.32285	7.51446	8.36917	8.44946	8.74435	35	60	86	450	550	758	0.087431	0.157422	0.296129	1.45855	1.62506	2.3973	0.229358	0.423296	0.787661	4.08167	4.34604	6.30771
285965	NR_033897	EPHA1-AS1	EPHA1 antisense RNA 1	lncRNA	.	27799	.	.	9.50505	67.5772	0.50406	6.44506	1.15554e-10	5.39859e-08	6.93308	3.69555	5.67543	5.74393	5.73871	6.19272	6.11417	6.08741	5	20	14	135	120	105	0.01168	0.053676	0.04797	0.43519	0.353443	0.330023	0.03064	0.144329	0.127592	1.21785	0.945242	0.868348
928	NM_001330312,NM_001769	CD9	CD9 molecule	protein_coding	NP_001317241.1;NP_001760.1	1709	143030	.	9.32264	776.258	0.367574	8.76214	1.9158e-18	3.36714e-15	10.4529	7.23749	7.9879	8.22952	8.56039	9.73421	10.0019	9.83591	76	146	218	1146	1687	1328	0.81263	1.60571	3.14964	15.2013	20.45	17.221	2.13178	4.31762	8.37759	42.54	54.6911	45.3116
4973	NM_001172632,NM_001172633,NM_002543	OLR1	oxidized low density lipoprotein receptor 1	protein_coding	NP_001166103.1;NP_001166104.1;NP_002534.1	8133	602601	.	8.72918	58.738	0.492469	6.3473	2.19126e-10	9.33412e-08	6.71942	3.59681	5.53221	5.58593	5.5683	5.87156	5.87473	6.01025	7	19	11	85	94	132	0.032827	0.100401	0.077822	0.549439	0.568188	0.851142	0.086115	0.269971	0.206996	1.53757	1.51955	2.23951
3542	id-IGLC6	IGLC6	immunoglobulin lambda constant 6 (gene/pseudogene)	C_region_pseudogene	.	5860	.	IGLC6	8.4194	192.788	0.517244	5.94249	2.8072e-09	7.9719e-07	8.42912	5.35378	6.86345	6.71355	6.77345	7.19514	7.49192	8.08278	65	30	32	140	271	609	2.61523	1.23359	1.70811	7.02552	12.3848	29.8331	6.86054	3.31702	4.54334	19.6605	33.1217	78.4962
8862	NM_017413	APLN	apelin	protein_coding	NP_059109.3	16665	300297	.	8.33578	136.337	0.350024	8.7403	2.32489e-18	3.36714e-15	7.92606	4.88079	6.46854	6.51081	6.57362	7.28801	7.06753	7.21021	22	31	35	272	197	245	0.087787	0.129301	0.188838	1.37027	0.905589	1.20572	0.230292	0.347679	0.502283	3.83464	2.42189	3.17246
5792	NM_001329137,NM_001329138,NM_001329139,NM_001329140,NM_002840,NM_130440	PTPRF	protein tyrosine phosphatase receptor type F	protein_coding	NP_001316066.1;NP_001316067.1;NP_001316068.1;NP_001316069.1;NP_002831.2;NP_569707.2	9670	179590	.	8.29818	150.258	0.325176	9.38812	6.10795e-21	1.76923e-17	8.06762	5.01037	6.63204	6.61344	6.60809	7.45461	7.38287	7.15549	40	35	25	308	299	185	0.066607	0.059809	0.056338	0.650219	0.574431	0.379603	0.174731	0.160822	0.149851	1.8196	1.53625	0.998803
632	NM_199173	BGLAP	bone gamma-carboxyglutamate protein	protein_coding	NP_954642.1	1043	112260	.	7.67333	86.7619	0.73653	3.99149	6.56594e-05	0.00368584	7.26242	4.32113	5.84811	5.93899	5.88038	5.93469	6.30678	6.76334	14	33	15	27	128	301	0.339614	0.87809	0.500606	0.866101	3.73801	9.42285	0.890911	2.36111	1.33154	2.42374	9.99688	24.7932
6604	NM_001003801,NM_001003802,NM_003078	SMARCD3	SWI/SNF related, matrix associated, actin dependent regulator of chromatin, subfamily d, member 3	protein_coding	NP_001003801.1;NP_001003802.1;NP_003069.2	11108	601737	.	6.88217	175.18	0.305597	9.10632	8.52247e-20	1.7633e-16	8.25647	5.47748	6.78264	6.87528	6.86406	7.43373	7.68164	7.61738	36	58	42	222	371	316	0.24683	0.406773	0.383931	1.88435	2.94888	2.63133	0.647511	1.09378	1.0212	5.27325	7.88643	6.92349
390535	NR_033350	GOLGA8EP	golgin A8 family member E, pseudogene	transcribed_pseudogene	.	32377	.	.	6.87871	192.987	0.294571	9.4447	3.56428e-21	1.29054e-17	8.39569	5.62027	6.90308	6.93889	6.99132	7.81477	7.80587	7.54786	45	53	51	363	392	241	0.111319	0.135057	0.171411	1.11779	1.10443	0.725763	0.292024	0.363155	0.45593	3.12807	2.95368	1.90961
55698	NM_018059	RADIL	Rap associating with DIL domain	protein_coding	NP_060529.4	22226	611491	.	6.78039	324.81	0.470054	5.87457	4.2394e-09	1.13702e-06	9.14456	6.38645	7.2249	7.61352	7.60705	8.33228	8.65937	8.55995	26	127	97	408	697	578	0.05847	0.298847	0.29925	1.15403	1.80402	1.60029	0.153385	0.803574	0.795963	3.22947	4.82464	4.21064
56937	NM_001255976,NM_020182,NM_199169,NM_199170,NM_199171	PMEPA1	prostate transmembrane protein, androgen induced 1	protein_coding	NP_001242905.1;NP_064567.2;NP_954638.1;NP_954639.1;NP_954640.1	14107	606564	.	6.75046	1269.53	0.360497	7.64219	2.13557e-14	2.06196e-11	11.1108	8.3559	8.66977	9.3864	9.08972	10.4768	10.8535	10.4665	163	562	281	1802	2935	1844	0.436562	1.54699	1.07795	6.06002	8.93971	5.98971	1.14524	4.15972	2.8672	16.9586	23.9082	15.76
353500	NM_181809	BMP8A	bone morphogenetic protein 8a	protein_coding	NP_861525.2	21650	.	.	6.62834	182.309	0.3764	7.24933	4.18832e-13	3.5682e-10	8.30699	5.58238	6.81471	6.87975	6.91915	7.83169	7.32908	7.657	40	55	50	410	190	324	0.092162	0.129934	0.15492	1.17996	0.499398	0.911804	0.24177	0.34938	0.412064	3.30206	1.33558	2.39912
3485	NM_000597,NM_001313990,NM_001313992,NM_001313993	IGFBP2	insulin like growth factor binding protein 2	protein_coding	NP_000588.3;NP_001300919.1;NP_001300921.1;NP_001300922.1	5471	146731	.	6.53363	105.112	0.392108	6.90596	4.98652e-12	3.13999e-09	7.51127	4.79628	6.25162	6.34051	6.2554	6.68985	6.9081	6.79682	24	45	18	133	234	176	0.220884	0.425842	0.202916	1.52527	2.4546	1.9776	0.579447	1.14505	0.539729	4.26837	6.56455	5.20343
23601	NM_001301167,NM_013252	CLEC5A	C-type lectin domain containing 5A	protein_coding	NP_001288096.1;NP_037384.1	2054	604987	.	6.36615	111.925	0.488882	5.4623	4.70001e-08	8.51266e-06	7.59557	4.92757	6.26181	6.37919	6.34178	6.6016	7.07945	6.87877	19	46	28	94	295	191	0.069623	0.174656	0.141201	0.430731	1.24898	0.872416	0.182643	0.469635	0.375575	1.20538	3.34025	2.29548
10223	NM_005814	GPA33	glycoprotein A33	protein_coding	NP_005805.1	4445	602171	.	6.33233	141.734	0.742169	3.58778	0.000333509	0.0127111	7.93558	5.27233	6.30046	6.56353	6.40232	6.78455	7.64264	6.53978	17	75	28	120	564	61	0.087461	0.396142	0.190352	0.763039	3.28321	0.379363	0.229437	1.06519	0.50631	2.13532	8.78056	0.998172
414236	NR_160937,NR_160938	C10orf55	chromosome 10 open reading frame 55	lncRNA	.	31008	.	.	6.31061	61.2016	0.618095	4.29995	1.70833e-05	0.0013022	6.72474	4.05632	5.60412	5.73058	5.61419	5.95187	6.04665	5.96513	8	38	7	89	129	96	0.034982	0.191701	0.045082	0.544389	0.722363	0.57225	0.091769	0.515468	0.119912	1.52344	1.93188	1.50569
28870	id-IGKV6D-21	IGKV6D-21	immunoglobulin kappa variable 6D-21 (non-functional)	V_segment	.	5837	.	IGKV6D-21	5.87459	35.9304	0.921695	2.77151	0.00557964	0.0975966	5.93907	3.39333	4.85582	4.8519	4.89787	4.98741	4.8597	5.34698	9	8	14	34	9	136	0.310953	0.311969	0.72294	1.60797	0.370671	6.28917	0.815725	0.838856	1.92292	4.49982	0.991315	16.5479
4645	NM_001080467	MYO5B	myosin VB	protein_coding	NP_001073936.1	7603	606540	.	5.73273	301.21	0.930066	2.70865	0.0067558	0.110949	9.00243	6.48474	7.09845	7.50468	7.66607	8.12095	8.23808	8.70159	14	114	132	329	430	756	0.018838	0.160178	0.242906	0.556621	0.665873	1.25192	0.049417	0.430704	0.646096	1.55767	1.7808	3.29402
2041	NM_005232	EPHA1	EPH receptor A1	protein_coding	NP_005223.4	3385	179610	.	5.70747	1676.17	0.538486	4.66651	3.06352e-06	0.000326243	11.478	8.96541	9.01882	9.8283	9.70831	10.9814	11.1088	11.0012	210	779	521	2553	3197	2697	0.831844	3.17911	2.7857	12.539	14.3444	12.9427	2.18218	8.54837	7.40958	35.0898	38.3624	34.0546
28481	id-IGHJ2	IGHJ2	immunoglobulin heavy joining 2	J_segment	.	5534	.	IGHJ2	5.67294	46.2594	0.565789	4.42585	9.60625e-06	0.000799583	6.29421	3.81157	5.2762	5.31586	5.36032	5.52737	5.55514	5.63055	6	15	20	62	76	94	1.40434	3.45469	6.23505	18.2179	20.4477	27.1494	3.684	9.28937	16.5844	50.9818	54.685	71.4349
284648	NR_036490	LINC01686	long intergenic non-protein coding RNA 1686	lncRNA	.	27643	.	.	5.35438	7.58825	1.13657	2.12985	0.0331839	NA	3.67089	1.28692	2.86902	2.86495	2.88223	2.95314	2.89166	2.90699	2	1	4	20	7	10	0.017657	0.003684	0.042131	0.212307	0.067214	0.106644	0.046321	0.009905	0.112062	0.594128	0.179756	0.280601
3581	NM_002186,NM_002186_dup1,NM_176786,NM_176786_dup1	IL9R	interleukin 9 receptor	protein_coding	NP_002177.2;NP_789743.2	6030	300007	.	5.28877	741.043	0.40133	5.98742	2.13199e-09	6.71252e-07	10.2835	7.88095	8.16741	8.85763	8.61066	9.61022	10.0318	9.68793	102	407	212	951	1684	1078	0.650731	2.68692	1.83368	7.5788	12.2541	8.38691	1.59243	7.1149	4.80462	20.9604	28.3827	21.5815
6556	NM_000578	SLC11A1	solute carrier family 11 member 1	protein_coding	NP_000569.3	10907	600266	.	5.21605	27.8427	0.79324	3.00408	0.00266384	0.0581907	5.54227	3.18346	4.61204	4.6169	4.67301	4.68988	4.75907	4.91717	5	6	15	20	39	79	0.017472	0.021446	0.072123	0.086516	0.159127	0.347445	0.045834	0.057666	0.191836	0.242111	0.425566	0.91419
192668	NM_001037160	CYS1	cystin 1	protein_coding	NP_001032237.1	18525	.	.	5.13283	49.3564	0.413991	5.70001	1.19798e-08	2.75401e-06	6.36666	4.01736	5.40549	5.41497	5.43621	5.6546	5.67494	5.69755	15	17	17	72	85	87	0.072428	0.084437	0.109311	0.427479	0.463469	0.508376	0.190001	0.227044	0.290753	1.19628	1.23949	1.33763
724084	gene-LOC724084	LOC724084	zinc finger protein 706 pseudogene	pseudogene	.	.	.	.	5.10673	7.26407	1.08721	2.16371	0.0304864	NA	3.59551	1.28692	2.81896	2.8149	2.83212	2.85375	2.87938	2.86129	2	1	4	9	16	11	0.024549	0.014193	0.078494	0.185323	0.292391	0.225076	0.0644	0.038163	0.208784	0.518616	0.781966	0.592216
27299	NM_001145271,NM_001145272,NM_014479,NR_156422	ADAMDEC1	ADAM like decysin 1	protein_coding	NP_001138743.1;NP_001138744.1;NP_055294.1	16299	606393	.	5.09404	39.052	0.611864	3.83878	0.000123648	0.00607051	6.02546	3.69649	5.06838	5.09499	5.13717	5.2223	5.4123	5.29122	7	13	18	39	98	58	0.036702	0.067978	0.129535	0.261814	0.616589	0.374797	0.09628	0.182786	0.344544	0.732674	1.64899	0.986158
100533177	NM_001257309	KRTAP29-1	keratin associated like protein 29-1	protein_coding	NP_001244238.1	34211	.	.	5.07867	10.0659	0.904971	2.59063	0.00957991	NA	4.06865	1.74498	3.27297	3.2815	3.28645	3.32627	3.36184	3.32872	2	4	4	13	23	14	0.025135	0.043318	0.054519	0.1988	0.323794	0.209616	0.065937	0.116479	0.145013	0.556331	0.865949	0.551537
1840	NM_004416	DTX1	deltex E3 ubiquitin ligase 1	protein_coding	NP_004407.2	3060	602582	.	4.9633	48.5018	0.574185	4.02535	5.68899e-05	0.00334465	6.33661	4.01661	5.35557	5.45494	5.37043	5.60828	5.63758	5.68977	9	33	9	66	81	92	0.034661	0.132525	0.043678	0.322999	0.363808	0.442315	0.090926	0.356348	0.116176	0.903896	0.972962	1.16381
27132	NM_014427,NM_153636	CPNE7	copine 7	protein_coding	NP_055242.1;NP_705900.1	2320	605689	.	4.9178	69.026	0.396199	5.80015	6.62562e-09	1.65446e-06	6.84102	4.54894	5.82375	5.82947	5.85868	6.26055	6.07921	6.16118	23	24	24	138	89	109	0.109637	0.120683	0.157598	0.837611	0.494121	0.661887	0.287612	0.324505	0.419188	2.34401	1.32147	1.74154
1293	NM_004369,NM_057164,NM_057165,NM_057166,NM_057167	COL6A3	collagen type VI alpha 3 chain	protein_coding	NP_004360.2;NP_476505.3;NP_476506.3;NP_476507.3;NP_476508.2	2213	120250	.	4.9003	75.9347	0.390073	5.87806	4.15115e-09	1.13436e-06	6.97718	4.69366	5.91473	5.97422	5.99114	6.36372	6.33188	6.25628	18	32	28	134	135	103	0.021493	0.040471	0.046718	0.206582	0.189824	0.155221	0.056384	0.108822	0.124263	0.578108	0.507663	0.408414
5328	NM_001145031,NM_001319191,NM_002658	PLAU	plasminogen activator, urokinase	protein_coding	NP_001138503.1;NP_001306120.1;NP_002649.1	9052	191840	.	4.81237	5039.16	0.604134	3.75206	0.000175388	0.00796284	13.0266	10.7599	10.4264	11.4767	11.4098	12.4262	12.7337	12.7418	638	2639	1928	6330	9446	8979	3.53967	15.1576	14.3894	43.7207	59.6044	60.71	9.28565	40.7574	38.2738	122.35	159.405	159.739
5784	NM_005401	PTPN14	protein tyrosine phosphatase non-receptor type 14	protein_coding	NP_005392.2	9647	603155	.	4.71057	23.6546	0.620434	3.60377	0.000313633	0.0122435	5.28357	3.06325	4.46031	4.4398	4.47314	4.60804	4.59348	4.55835	10	5	10	42	42	31	0.009759	0.004048	0.012009	0.050784	0.046199	0.036788	0.0256	0.010885	0.031943	0.142116	0.123554	0.096796
5453	NM_002699	POU3F1	POU class 3 homeobox 1	protein_coding	NP_002690.3	9214	602479	.	4.70423	20.3373	0.747727	2.98767	0.00281114	NA	5.06291	2.85767	4.22736	4.23628	4.27007	4.32004	4.41864	4.32946	4	6	11	23	51	26	0.016561	0.027361	0.061979	0.122653	0.252163	0.137217	0.043444	0.07357	0.164854	0.343238	0.67438	0.361042
60312	NM_001134647,NM_001371090,NM_001371091,NM_198595	AFAP1	actin filament associated protein 1	protein_coding	NP_001128119.1;NP_001358019.1;NP_001358020.1;NP_940997.1	24017	608252	.	4.48892	1650.97	0.530945	4.08022	4.49936e-05	0.00292216	11.3989	9.23265	9.26916	10.0217	9.75749	10.7864	11.3619	10.709	325	975	541	2043	4084	1943	0.566484	1.75101	1.16242	4.4169	8.06835	4.10362	1.48606	4.70831	3.09188	12.3604	21.5779	10.7974
753	NM_001003674,NM_001003675,NM_001276249,NM_001276251,NM_181481,NM_181482	LDLRAD4	low density lipoprotein receptor class A domain containing 4	protein_coding	NP_001003674.1;NP_001003675.1;NP_001263178.1;NP_001263180.1;NP_852146.1;NP_852147.1	1224	606571	.	4.46853	4586.26	0.534986	4.03711	5.41126e-05	0.00325192	12.8717	10.712	10.4756	11.4241	11.2899	12.354	12.6982	12.4361	742	2584	1743	6066	9387	6821	1.07951	3.84776	3.41472	10.815	15.3012	11.9165	2.83188	10.3463	9.08267	30.2651	40.9214	31.3543
28479	id-IGHJ3	IGHJ3	immunoglobulin heavy joining 3	J_segment	.	5536	.	IGHJ3	4.34956	128.459	0.466355	4.54776	5.42198e-06	0.000513246	7.7052	5.59188	6.57335	6.50744	6.68666	6.80216	7.20397	7.21009	49	32	62	99	268	256	12.1703	8.16092	20.809	30.6931	76.4857	78.0692	31.9265	21.944	55.349	85.8931	204.552	205.414
390937	NM_001365103	ERFL	ETS repressor factor like	protein_coding	NP_001352032.1	53894	.	.	4.32562	274.207	0.294627	7.17147	7.41987e-13	5.97011e-10	8.79969	6.68354	7.45283	7.6522	7.45129	8.12127	8.30829	8.38534	93	158	70	331	482	508	0.496423	0.872821	0.501828	2.20156	2.93088	3.30321	1.30227	2.34694	1.33479	6.16094	7.8383	8.69135
6346	NM_002981	CCL1	C-C motif chemokine ligand 1	protein_coding	NP_002972.1	10609	182281	.	4.31795	320.193	0.350236	6.0255	1.68591e-09	5.54931e-07	9.02196	6.91329	7.5083	7.81361	7.74272	8.39351	8.74301	8.33438	76	175	116	417	738	395	1.66272	3.96783	3.45356	11.4064	18.4293	10.5528	4.36183	10.6691	9.18599	31.9202	49.2869	27.7664
100529855	NR_037802	ZNF625-ZNF20	ZNF625-ZNF20 readthrough (NMD candidate)	lncRNA	.	48368	.	.	4.30242	60.2414	0.711992	2.9567	0.0031095	0.0649321	6.61115	4.50617	5.58954	5.65419	5.62022	5.9639	6.09695	5.60239	18	33	19	108	166	18	0.06865	0.128291	0.093697	0.509753	0.719805	0.081136	0.180091	0.344964	0.249221	1.42652	1.92503	0.213482
10893	NM_006690	MMP24	matrix metallopeptidase 24	protein_coding	NP_006681.1	7172	604871	.	4.27964	36.7304	0.795728	2.63594	0.00839057	0.129969	5.89585	3.79892	4.94716	5.01681	4.97633	5.00498	5.38121	5.08203	8	24	11	18	127	36	0.023593	0.071099	0.040543	0.066837	0.427796	0.130167	0.061892	0.191179	0.107839	0.187038	1.14409	0.342493
28903	id-IGKV1D-12	IGKV1D-12	immunoglobulin kappa variable 1D-12	V_segment	.	5746	.	IGKV1D-12	4.1947	77.4273	0.47465	4.35809	1.31204e-05	0.00103837	6.96579	4.89987	5.96923	5.97122	5.99741	6.16655	6.21946	6.53084	31	31	29	73	96	200	1.15715	1.15577	1.43502	3.35203	4.02391	9.02131	3.03556	3.10777	3.81695	9.38048	10.7615	23.7367
28478	id-IGHJ3P	IGHJ3P	immunoglobulin heavy joining 3P (pseudogene)	J_segment_pseudogene	.	5537	.	IGHJ3P	4.15746	14.7879	0.948858	2.1665	0.0302728	NA	4.57217	2.533	3.77839	3.77442	3.80106	3.80709	3.81142	3.96512	5	4	8	10	12	48	1.13137	1.02633	2.65431	2.87249	3.3161	14.9189	2.96793	2.7597	7.0601	8.0385	8.86852	39.2543
440823	NR_003491,NR_033319,NR_033320,NR_033321	MIAT	myocardial infarction associated transcript	lncRNA	.	33425	611082	.	4.1378	4168.14	0.237187	8.63817	5.712e-18	7.52063e-15	12.7128	10.6643	10.7233	11.2465	11.2181	12.3572	12.2388	12.5094	1116	2157	1647	6226	6057	7506	1.45015	2.88312	2.87662	10.0146	8.88824	11.8214	3.80418	7.75246	7.65142	28.0252	23.7706	31.1043
100527960	NR_037639,NR_037640,NR_037641	MROH7-TTC4	MROH7-TTC4 readthrough (NMD candidate)	lncRNA	.	49180	.	.	4.10622	32.8297	0.947291	2.1512	0.0314607	0.290775	5.72203	3.68654	4.90075	4.80334	4.87779	5.01274	4.88227	5.16564	24	1	14	46	18	90	0.050088	0.002129	0.036266	0.113658	0.038098	0.221845	0.131398	0.005723	0.096463	0.318067	0.101886	0.583712
28820	id-IGLV1-51	IGLV1-51	immunoglobulin lambda variable 1-51	V_segment	.	5882	.	IGLV1-51	4.10185	196.536	0.384523	5.29559	1.18635e-07	1.9091e-05	8.304	6.26726	7.12214	7.12999	7.10753	7.38082	7.77383	7.98059	87	88	63	149	344	447	3.20705	3.34437	3.13526	6.82022	14.4343	20.0803	8.41307	8.99272	8.33935	19.086	38.6029	52.8349
28902	id-IGKV1D-13	IGKV1D-13	immunoglobulin kappa variable 1D-13	V_segment	.	5747	.	IGKV1D-13	4.07979	58.6306	0.873172	2.32313	0.0201719	0.224679	6.55751	4.528	5.47018	5.6779	5.54349	5.62224	6.12558	5.71003	4	53	15	33	198	55	0.124944	2.01699	0.716386	1.48974	8.37476	2.47015	0.327766	5.42352	1.90549	4.16894	22.3973	6.49941
2706	NM_004004	GJB2	gap junction protein beta 2	protein_coding	NP_003995.2	4284	121011	.	4.06412	16.1845	0.764468	2.64621	0.00813994	NA	4.70132	2.66749	3.95796	3.93356	3.93504	3.98925	4.01573	4.07468	11	5	4	16	24	37	0.05881	0.026189	0.028485	0.109245	0.152135	0.25667	0.154276	0.07042	0.075765	0.305717	0.406868	0.675344
83881	NM_001282402,NM_031944	MIXL1	Mix paired-like homeobox	protein_coding	NP_001269331.1;NP_114150.1	13363	609852	.	4.04701	20.7562	1.00083	2.01519	0.0438849	NA	5.05182	3.06038	4.21964	4.21993	4.2979	4.27225	4.30932	4.47048	3	3	17	13	23	62	0.019187	0.015211	0.146169	0.09923	0.167194	0.49584	0.050332	0.040901	0.388789	0.277689	0.447141	1.30465
100534612	NR_037951	C1QTNF3-AMACR	C1QTNF3-AMACR readthrough (NMD candidate)	lncRNA	.	49198	.	.	4.0446	55.089	0.823524	2.44801	0.0143647	0.183142	6.46667	4.44198	5.67028	5.4735	5.47109	5.77716	5.64354	5.95261	58	8	5	77	47	135	0.208395	0.028253	0.020624	0.34389	0.191872	0.590617	0.546685	0.07597	0.054857	0.962356	0.51314	1.55402
55691	NM_001318336,NM_001318337,NM_001318338,NM_018027,NR_134578	FRMD4A	FERM domain containing 4A	protein_coding	NP_001305265.1;NP_001305266.1;NP_001305267.1;NP_060497.3	25491	616305	.	3.97942	44.279	0.465627	4.27931	1.87475e-05	0.00137776	6.14547	4.15123	5.29084	5.32044	5.29749	5.45808	5.58702	5.48112	17	24	14	53	97	61	0.032099	0.047042	0.035334	0.124928	0.209331	0.140506	0.084205	0.126492	0.093984	0.349605	0.559832	0.369698
9901	NM_001033117,NM_014850	SRGAP3	SLIT-ROBO Rho GTPase activating protein 3	protein_coding	NP_001028289.1;NP_055665.1	19744	606525	.	3.97665	743.489	0.940101	2.11845	0.0341373	0.303133	10.2145	8.22305	7.97022	9.12412	8.74581	9.40338	10.1059	9.62025	48	597	268	739	1824	995	0.068626	0.904074	0.531095	1.34551	3.03624	1.77063	0.180027	2.43098	1.41264	3.76533	8.12006	4.65883
10457	NM_001005340,NM_002510	GPNMB	glycoprotein nmb	protein_coding	NP_001005340.1;NP_002501.1	4462	604368	.	3.96445	77.8977	0.892416	2.22667	0.0259691	0.262831	6.95987	4.96839	5.81967	6.02715	5.74956	6.00344	6.61283	5.88484	23	74	5	58	288	33	0.109492	0.372201	0.029051	0.342341	1.5956	0.196283	0.287231	1.00082	0.077271	0.958024	4.26725	0.516456
729486	gene-IL9RP3	IL9RP3	interleukin 9 receptor pseudogene 3	pseudogene	.	6033	.	.	3.90962	357.563	0.319475	6.15707	7.41019e-10	2.6176e-07	9.15354	7.18616	7.72304	8.04744	7.85318	8.51742	8.88394	8.59643	107	227	116	428	773	496	0.719982	1.56627	1.04474	3.56681	5.88092	4.03646	1.88873	4.21156	2.77887	9.98152	15.7278	10.6207
91522	NM_173465	COL23A1	collagen type XXIII alpha 1 chain	protein_coding	NP_775736.2	22990	610043	.	3.88854	34.275	0.539595	3.63092	0.00028241	0.011425	5.77145	3.79976	4.98697	4.96381	4.94591	5.10039	5.08856	5.19783	21	15	8	44	45	72	0.093001	0.065849	0.047542	0.241367	0.229496	0.394104	0.24397	0.177063	0.126456	0.675453	0.613759	1.03696
83416	NM_001195388,NM_031281	FCRL5	Fc receptor like 5	protein_coding	NP_001182317.1;NP_112571.2	18508	605877	.	3.88707	88.2339	0.598612	3.27204	0.00106774	0.030622	7.13135	5.1806	6.07393	6.05882	6.22015	6.24977	6.34843	6.77277	29	25	52	64	99	251	0.069731	0.060608	0.169195	0.190509	0.270501	0.73897	0.182925	0.162968	0.450036	0.533129	0.723423	1.94436
100128059	NR_147701	LOC100128059	uncharacterized LOC100128059	lncRNA	.	.	.	.	3.78988	94.5828	0.481428	3.9926	6.53527e-05	0.00368289	7.22376	5.31074	6.19371	6.22023	6.34213	6.49018	6.51941	6.82769	29	35	53	98	117	226	0.171373	0.210864	0.426561	0.727534	0.790845	1.63993	0.449565	0.566996	1.13459	2.03596	2.11502	4.31496
28412	id-IGHV3-66	IGHV3-66	immunoglobulin heavy variable 3-66	V_segment	.	5619	.	IGHV3-66	3.78127	83.5361	0.902792	2.12548	0.0335463	0.299354	7.04605	5.12601	5.81135	6.11712	5.89006	5.90537	6.72689	6.09711	9	82	19	24	312	68	0.316694	3.16725	0.917285	1.10825	13.2038	3.07812	0.830785	8.51646	2.43985	3.10139	35.3121	8.09909
100526740	NM_001198879	ATP5MF-PTCD1	ATP5MF-PTCD1 readthrough	protein_coding	NP_001185808.1	38844	.	.	3.77962	323.957	0.951778	2.01543	0.0438598	0.345981	9.00119	7.08206	8.10488	7.34527	7.41773	8.64879	7.88595	8.65916	336	50	51	624	213	654	0.800825	0.122278	0.161037	1.84234	0.573895	1.88676	2.10081	0.328794	0.428336	5.1557	1.53482	4.96441
58494	NM_001270407,NM_001270408,NM_021219,NR_072999	JAM2	junctional adhesion molecule 2	protein_coding	NP_001257336.1;NP_001257337.1;NP_067042.1	14686	606870	.	3.74575	11.2365	0.926412	2.05659	0.0397252	NA	4.14383	2.26173	3.43366	3.42145	3.45012	3.47477	3.46538	3.53209	5	2	7	13	12	27	0.014488	0.006215	0.027405	0.046028	0.038193	0.095206	0.038008	0.016712	0.072893	0.128806	0.102144	0.250504
89797	NM_001111018,NM_001111019,NM_001244963,NM_145117,NM_182964	NAV2	neuron navigator 2	protein_coding	NP_001104488.1;NP_001104489.1;NP_001231892.1;NP_660093.2;NP_892009.3	15997	607026	.	3.71348	126.629	0.325995	5.80615	6.39272e-09	1.62431e-06	7.63818	5.75606	6.59121	6.62059	6.73693	7.13983	7.09541	7.04125	44	51	66	207	207	174	0.048546	0.059082	0.099133	0.287371	0.262232	0.235835	0.12735	0.158865	0.26368	0.804192	0.701309	0.620525
54498	NM_001270691,NM_175839,NM_175840,NM_175841,NM_175842	SMOX	spermine oxidase	protein_coding	NP_001257620.1;NP_787033.1;NP_787034.1;NP_787035.1;NP_787036.1	15862	615854	.	3.58965	55.1924	0.505032	3.65095	0.000261274	0.0107196	6.42926	4.59731	5.56327	5.57287	5.63735	5.7094	5.94627	5.80917	20	22	30	50	129	79	0.110006	0.127184	0.226226	0.354669	0.833389	0.534763	0.288578	0.341986	0.601729	0.992521	2.2288	1.40706
28391	id-IGHV4-61	IGHV4-61	immunoglobulin heavy variable 4-61	V_segment	.	5655	.	IGHV4-61	3.49017	124.736	0.496245	3.63388	0.000279188	0.0113263	7.59861	5.79827	6.49989	6.64969	6.65474	6.74361	6.99034	7.28529	35	74	59	88	183	304	1.28814	2.80182	2.90875	3.99181	7.61964	13.537	3.37919	7.53386	7.73686	11.1708	20.3778	35.6183
3505	id-IGHGP	IGHGP	immunoglobulin heavy constant gamma P (non-functional)	C_region_pseudogene	.	5529	.	IGHGP	3.41244	863.035	0.629688	2.8122	0.00492045	0.0904351	10.3824	8.61212	8.95932	8.70699	9.33513	9.62619	9.56427	10.4845	387	246	522	827	840	2261	4.28264	2.78871	7.77579	11.3108	10.494	30.2319	11.2347	7.4986	20.6825	31.6527	28.0649	79.5454
105	NM_018702	ADARB2	adenosine deaminase RNA specific B2 (inactive)	protein_coding	NP_061172.1	227	602065	.	3.39884	81.7844	0.657829	2.68313	0.00729359	0.116464	6.98034	5.22116	6.03027	5.94354	6.14723	6.64805	6.23334	6.11588	38	17	54	225	89	53	0.0575	0.025858	0.111251	0.430302	0.154333	0.098267	0.150841	0.069529	0.295913	1.20417	0.412744	0.258557
6369	NM_001371193,NM_002991	CCL24	C-C motif chemokine ligand 24	protein_coding	NP_001358122.1;NP_002982.2	10623	602495	.	3.38359	205.819	0.435712	4.03605	5.43587e-05	0.00325321	8.3125	6.55033	7.48066	7.12731	7.12844	7.6524	7.90977	7.87647	185	64	49	223	381	341	1.71124	0.603538	0.592733	2.53988	3.97553	3.80318	4.48912	1.62286	1.57659	7.10772	10.6321	10.0068
28473	id-IGHV1-3	IGHV1-3	immunoglobulin heavy variable 1-3	V_segment	.	5552	.	IGHV1-3	3.37267	92.6028	0.409954	4.27826	1.88356e-05	0.00137776	7.15589	5.41276	6.27265	6.19646	6.3686	6.6136	6.59807	6.63453	45	25	56	134	141	146	1.66664	0.934838	2.76728	6.13613	5.89643	6.53384	4.37209	2.5137	7.36057	17.1716	15.7693	17.1917
28901	id-IGKV1D-16	IGKV1D-16	immunoglobulin kappa variable 1D-16	V_segment	.	5748	.	IGKV1D-16	3.35913	66.5151	0.637279	2.74305	0.00608718	0.102634	6.6796	4.93177	5.73698	5.90819	5.819	5.87451	6.148	6.20926	13	56	25	40	126	140	0.457532	2.15143	1.2237	1.83767	5.31386	6.32275	1.20025	5.78501	3.25487	5.14261	14.2113	16.6363
2043	NM_001304536,NM_001304537,NM_001363748,NM_004438	EPHA4	EPH receptor A4	protein_coding	NP_001291465.1;NP_001291466.1;NP_001350677.1;NP_004429.1	3388	602188	.	3.33601	409.546	0.296885	5.85453	4.7837e-09	1.25968e-06	9.29948	7.56203	7.90405	8.3076	8.16763	8.85862	8.87459	8.92037	120	286	172	574	643	645	0.24338	0.605229	0.461414	1.43921	1.49475	1.60962	0.638461	1.62741	1.22729	4.02757	3.99754	4.2352
10769	NM_001252226,NM_006622	PLK2	polo like kinase 2	protein_coding	NP_001239155.1;NP_006613.2	19699	607023	.	3.30715	72.0242	0.436655	3.95183	7.75564e-05	0.00422274	6.79171	5.05557	5.97077	6.02094	5.8983	6.20397	6.30229	6.20653	39	52	15	94	137	98	0.181562	0.251321	0.09385	0.548426	0.727054	0.555735	0.476294	0.67578	0.249628	1.53474	1.94442	1.46224
28439	id-IGHV3-30	IGHV3-30	immunoglobulin heavy variable 3-30	V_segment	.	5591	.	IGHV3-30	3.29642	1019.57	0.807564	2.13098	0.0330908	0.297782	10.6114	8.89087	8.85633	9.11805	9.59538	9.30443	9.98503	10.7936	288	436	666	491	1272	2874	10.7165	16.6735	33.3926	22.6106	53.4993	129.359	28.1126	44.8337	88.8195	63.2746	143.078	340.366
1593	NM_000784	CYP27A1	cytochrome P450 family 27 subfamily A member 1	protein_coding	NP_000775.1	2605	606530	.	3.28466	42.0712	0.605712	2.83261	0.004617	0.0870677	6.01179	4.29406	5.2012	5.30218	5.2325	5.37326	5.53089	5.35515	11	36	14	48	100	45	0.074367	0.255375	0.130471	0.405055	0.781795	0.372686	0.195088	0.68668	0.347035	1.13352	2.09082	0.980605
105378047	NR_134599	LOC105378047	uncharacterized LOC105378047	lncRNA	.	.	.	.	3.27358	16.8617	0.77756	2.2003	0.0277854	NA	4.69046	2.98234	3.99829	3.99881	4.00838	4.12016	4.00977	4.10343	8	8	8	34	10	31	0.135917	0.153298	0.193928	0.789741	0.204691	0.714708	0.356552	0.412205	0.515822	2.21005	0.547423	1.88052
113791	NM_001135911,NM_052880	PIK3IP1	phosphoinositide-3-kinase interacting protein 1	protein_coding	NP_001129383.1;NP_443112.2	24942	.	.	3.19739	1513.63	0.301017	5.57077	2.5362e-08	5.03175e-06	11.1711	9.49462	9.45344	10.0976	9.9673	10.8457	11.0318	10.6275	429	1058	706	2171	2906	1766	2.33472	5.91494	5.16073	14.5986	17.8594	11.6051	6.12468	15.9048	13.7268	40.8535	47.7628	30.5352
192217	NR_132962	OXCT2P1	3-oxoacid CoA-transferase 2 pseudogene 1	transcribed_pseudogene	.	21627	.	.	3.17091	16.5682	0.710751	2.34245	0.0191577	NA	4.65874	2.97769	3.99569	4.00035	3.97724	4.07812	4.02817	4.08661	10	11	4	27	17	30	0.069527	0.077249	0.033534	0.238087	0.136016	0.256092	0.182391	0.207716	0.089196	0.666274	0.363759	0.673825
3576	NM_000584,NM_001354840	CXCL8	C-X-C motif chemokine ligand 8	protein_coding	NP_000575.1;NP_001341769.1	6025	146930	.	3.16291	224.673	0.309216	5.37247	7.76666e-08	1.32335e-05	8.41588	6.75238	7.39237	7.47505	7.34588	7.72502	7.99022	8.11909	116	143	77	213	372	429	0.982678	1.18182	0.903494	2.2302	3.4767	4.33152	2.57786	3.17782	2.40317	6.24109	9.29803	11.397
28444	id-IGHV3-21	IGHV3-21	immunoglobulin heavy variable 3-21	V_segment	.	5586	.	IGHV3-21	3.16099	350.102	0.386839	4.29217	1.76934e-05	0.00132089	9.05446	7.39666	7.80574	7.88059	8.10005	8.21217	8.56728	8.93917	138	163	202	269	513	795	5.13741	6.23667	10.0883	12.3547	21.5733	35.756	13.477	16.7699	26.8334	34.574	57.6954	94.0804
1846	NM_001394,NM_057158	DUSP4	dual specificity phosphatase 4	protein_coding	NP_001385.1;NP_476499.1	3070	602747	.	3.15892	6204.6	0.471815	3.51712	0.000436262	0.0152673	13.2023	11.543	11.2492	11.9633	12.1402	12.7251	12.8962	13.0945	1549	3732	3606	7323	9569	11001	3.66122	9.07586	11.4886	21.2543	25.5429	31.4501	9.6045	24.4042	30.558	59.479	68.3115	82.7508
28803	id-IGLV3-10	IGLV3-10	immunoglobulin lambda variable 3-10	V_segment	.	5897	.	IGLV3-10	3.15356	75.8855	0.832519	1.99032	0.0465553	0.356748	6.84688	5.19615	5.79559	5.79717	6.03758	5.9652	5.85029	6.5581	20	20	64	52	30	255	0.739438	0.76116	3.25585	2.39283	1.26804	11.6567	1.93977	2.0467	8.6601	6.69619	3.39122	30.6709
285590	NM_001017995,NM_001308175	SH3PXD2B	SH3 and PX domains 2B	protein_coding	NP_001017995.1;NP_001295104.1	29242	613293	.	3.14742	54.8242	0.709955	2.32996	0.0198081	0.222599	6.38087	4.71765	5.61532	5.66234	5.49826	5.78221	5.94154	5.68737	35	47	4	71	130	48	0.058719	0.081639	0.007935	0.148112	0.247561	0.095779	0.154037	0.219521	0.021105	0.414484	0.662072	0.252012
28461	id-IGHV1-69	IGHV1-69	immunoglobulin heavy variable 1-69	V_segment	.	5558	.	IGHV1-69	3.13909	177.438	0.657038	2.5118	0.0120119	0.164588	8.0724	6.42125	6.7944	7.27303	6.91898	7.00104	7.86392	7.51097	36	182	51	76	479	258	1.32166	6.94376	2.5239	3.49105	20.1154	11.5726	3.46711	18.6712	6.71323	9.76951	53.7963	30.4497
28385	id-IGHV6-1	IGHV6-1	immunoglobulin heavy variable 6-1	V_segment	.	5662	.	IGHV6-1	3.13054	88.1223	0.444573	3.70335	0.000212767	0.00914394	7.06022	5.41917	6.20587	6.17768	6.26326	6.32483	6.55392	6.66126	45	37	47	67	149	181	1.594	1.34826	2.24587	2.9749	6.03115	7.87747	4.18155	3.62534	5.97369	8.3251	16.1296	20.727
28823	id-IGLV1-44	IGLV1-44	immunoglobulin lambda variable 1-44	V_segment	.	5879	.	IGLV1-44	3.12876	999.816	0.29422	5.59305	2.23114e-08	4.488e-06	10.5651	8.92063	9.09126	9.37503	9.48026	9.80899	10.3458	10.4196	372	569	521	873	1797	1839	14.0699	22.1544	26.54	40.8994	76.9014	84.1689	36.9098	59.5713	70.5927	114.455	205.664	221.464
283987	NM_030630	HID1	HID1 domain containing	protein_coding	NP_085133.1	15736	605752	.	3.11446	55.0817	0.567962	2.88572	0.00390514	0.0769991	6.38211	4.74177	5.62065	5.57535	5.58425	5.62451	5.80467	5.96422	37	25	21	32	85	131	0.147228	0.100787	0.109687	0.157715	0.379204	0.626899	0.386224	0.271008	0.291751	0.441357	1.01414	1.64948
89884	NM_033343	LHX4	LIM homeobox 4	protein_coding	NP_203129.1	21734	602146	.	3.09457	304.493	0.48934	3.33049	0.000866946	0.0258886	8.84641	7.21618	7.42685	8.07592	7.69598	8.30236	8.58299	8.2941	56	300	106	374	614	382	0.125596	0.694022	0.319644	1.03846	1.56051	1.03776	0.329476	1.86617	0.850207	2.90609	4.17341	2.73054
6518	NM_001135585,NM_001328619,NM_001328620,NM_001328621,NM_003039	SLC2A5	solute carrier family 2 member 5	protein_coding	NP_001129057.1;NP_001315548.1;NP_001315549.1;NP_001315550.1;NP_003030.1	11010	138230	.	3.09041	115.462	0.694283	2.34458	0.0190487	0.217917	7.44535	5.82357	6.32114	6.42489	6.69298	6.50756	6.84016	7.161	20	44	97	56	167	295	0.065675	0.149852	0.442921	0.231023	0.66387	1.24222	0.172286	0.402937	1.17811	0.646505	1.77544	3.2685
643314	NM_015038	KIAA0754	KIAA0754	protein_coding	NP_055853.1	29111	.	.	3.07891	186.215	0.306685	5.29017	1.22203e-07	1.94491e-05	8.13417	6.51538	7.15679	7.15484	7.23324	7.4676	7.82316	7.68832	94	92	92	179	376	283	0.165225	0.166604	0.21759	0.39158	0.752888	0.605632	0.433435	0.447984	0.578758	1.09581	2.01351	1.59353
28457	id-IGHV2-5	IGHV2-5	immunoglobulin heavy variable 2-5	V_segment	.	5576	.	IGHV2-5	3.04845	328.018	0.810179	1.98484	0.0471622	0.358369	8.94818	7.34074	7.44705	7.95836	7.97366	7.85789	8.50212	8.8383	60	234	190	164	529	778	2.18726	8.81217	9.37675	7.43589	21.9233	34.5064	5.73786	23.6952	24.9408	20.8089	58.6313	90.7925
28410	id-IGHV3-72	IGHV3-72	immunoglobulin heavy variable 3-72	V_segment	.	5622	.	IGHV3-72	3.03588	68.1013	0.773721	2.07066	0.0383903	0.321949	6.67689	5.08264	5.77203	5.7122	5.96497	6.00977	5.82816	6.32642	25	11	60	77	36	186	0.880322	0.401978	2.94493	3.48401	1.46601	8.23211	2.30935	1.08089	7.8331	9.74981	3.92068	21.6602
101928111	NR_135575,NR_135576,NR_135577	HDAC4-AS1	HDAC4 antisense RNA 1	lncRNA	.	54064	.	.	3.02118	15.6912	0.768037	2.07687	0.0378135	NA	4.56472	2.948	3.92728	3.93995	3.8985	3.98392	3.99189	3.99348	10	13	2	21	25	24	0.322902	0.309633	0.039291	0.630229	0.666136	0.781928	0.847071	0.832577	0.104509	1.76366	1.7815	2.05739
10501	NM_032108	SEMA6B	semaphorin 6B	protein_coding	NP_115484.2	10739	608873	.	3.02085	156.132	0.355598	4.48526	7.28238e-06	0.000643114	7.8754	6.27513	6.98303	7.04609	6.86013	7.34756	7.55362	7.28361	92	111	42	199	320	180	0.312581	0.38547	0.188267	0.83765	1.22933	0.738158	0.819994	1.0365	0.500764	2.34412	3.2877	1.94223
28940	id-IGKV1-12	IGKV1-12	immunoglobulin kappa variable 1-12	V_segment	.	5730	.	IGKV1-12	2.99243	229.85	0.436684	3.62119	0.000293254	0.0117978	8.42849	6.84759	7.24184	7.59357	7.42868	7.61985	8.15293	8.0613	69	187	98	170	472	388	2.58498	7.19836	4.93743	7.84197	19.9421	17.5353	6.78118	19.3558	13.1329	21.9453	53.3327	46.1386
28943	id-IGKV1-6	IGKV1-6	immunoglobulin kappa variable 1-6	V_segment	.	5742	.	IGKV1-6	2.97724	85.4133	0.658187	2.39138	0.0167853	0.201744	6.99694	5.42955	6.04191	6.07708	6.25421	6.12855	6.36408	6.69679	26	34	65	40	111	228	0.972731	1.27184	3.26978	1.85013	4.69573	10.3209	2.55177	3.41985	8.69716	5.17749	12.5582	27.1562
402778	NM_001170820	IFITM10	interferon induced transmembrane protein 10	protein_coding	NP_001164291.2	40022	618293	.	2.97281	443.774	0.29472	5.33329	9.64512e-08	1.58739e-05	9.37481	7.80512	8.08524	8.3747	8.40435	8.8772	9.20517	8.86475	158	283	235	534	900	543	0.558586	1.0277	1.11697	2.33394	3.59917	2.32224	1.46534	2.76338	2.97098	6.53141	9.62557	6.11022
723778	NR_030755,rna-MIR650	MIR650	microRNA 650	miRNA	.	32906	615379	.	2.94249	67.5845	0.563934	2.76103	0.00576194	0.0994245	6.65604	5.10101	5.87923	5.8185	5.89659	6.13032	5.87946	6.2695	42	26	36	102	39	153	5.58371	3.56017	6.51644	17.0186	5.80771	25.0818	14.6478	9.57299	17.3328	47.6257	15.532	65.9946
387522	NM_199203	TMEM189-UBE2V1	TMEM189-UBE2V1 readthrough	protein_coding	NP_954673.1	33521	.	.	2.93506	36.653	0.645665	2.40588	0.0161337	0.196192	5.77152	4.22343	5.08601	5.02174	5.09939	5.29025	5.10174	5.23907	25	9	22	72	27	60	0.109973	0.040719	0.128691	0.398625	0.135731	0.324732	0.288493	0.109489	0.342299	1.11553	0.362997	0.854429
28822	id-IGLV1-47	IGLV1-47	immunoglobulin lambda variable 1-47	V_segment	.	5880	.	IGLV1-47	2.92867	801.929	0.670409	2.31239	0.0207563	0.22843	10.2235	8.67332	8.64459	9.33496	8.99868	9.12572	10.1497	10.0161	234	689	335	442	1734	1409	8.84559	26.8295	17.0565	20.6966	74.202	64.4761	23.2047	72.1422	45.3678	57.9183	198.445	169.648
3503	id-IGHG4	IGHG4	immunoglobulin heavy constant gamma 4 (G4m marker)	C_region	.	5528	147130	IGHG4	2.92195	1791.69	0.493635	3.13376	0.00172585	0.0432773	11.3824	9.83576	10.0168	9.95021	10.4284	10.6645	10.8306	11.5255	847	762	1115	1600	2118	4165	11.3218	10.4758	20.088	26.4622	31.9947	67.3255	29.7006	28.1686	53.4314	74.0531	85.5661	177.145
910	NM_001764	CD1B	CD1b molecule	protein_coding	NP_001755.1	1635	188360	.	2.91303	69.9907	0.385135	4.00515	6.19793e-05	0.00354801	6.70216	5.1642	5.93959	5.93028	5.97185	6.10658	6.16362	6.2898	38	35	36	74	99	135	0.355251	0.332891	0.453438	0.858281	1.04867	1.54126	0.931931	0.895115	1.20608	2.40185	2.80456	4.05534
100421597	gene-LOC100421597	LOC100421597	peptidylprolyl isomerase like 4 pseudogene	pseudogene	.	.	.	.	2.9057	21.4981	0.689194	2.23288	0.0255567	NA	4.9992	3.46125	4.3367	4.3579	4.34417	4.40401	4.51642	4.37894	10	15	9	23	55	18	0.073139	0.114801	0.092403	0.21015	0.470236	0.162399	0.191867	0.308691	0.245779	0.588092	1.25759	0.427301
28450	id-IGHV3-11	IGHV3-11	immunoglobulin heavy variable 3-11 (gene/pseudogene)	V_segment	.	5580	.	IGHV3-11	2.90203	151.751	0.396821	3.87343	0.000107313	0.00542871	7.8175	6.28394	6.83007	6.95309	6.99657	7.11576	7.32664	7.54367	58	93	84	128	225	316	2.15938	3.52727	4.16766	5.87475	9.45817	14.2099	5.6647	9.48452	11.0854	16.4402	25.2948	37.3889
219699	NM_001244889,NM_170744	UNC5B	unc-5 netrin receptor B	protein_coding	NP_001231818.1;NP_734465.2	12568	607870	.	2.90005	43.75	0.544661	2.82025	0.00479867	0.0892158	6.02366	4.48811	5.27819	5.37091	5.32417	5.41286	5.49256	5.54898	13	37	19	42	69	82	0.023989	0.072012	0.047701	0.099189	0.149126	0.190237	0.062931	0.193635	0.126879	0.277576	0.398819	0.500547
105416157	NR_131157	NKILA	NF-kappaB interacting lncRNA	lncRNA	.	51599	.	.	2.89772	57.5989	0.698788	2.19655	0.0280529	0.273412	6.41983	4.88658	5.5705	5.77481	5.69811	5.85486	5.92938	5.89484	5	57	28	70	100	84	0.020817	0.294588	0.190623	0.432717	0.569362	0.512613	0.054608	0.79212	0.507031	1.21093	1.52269	1.34878
28949	id-IGKJ2	IGKJ2	immunoglobulin kappa joining 2	J_segment	.	5720	.	IGKJ2	2.89525	213.211	0.551641	2.78023	0.00543212	0.0968117	8.30714	6.77722	7.13393	7.14891	7.54837	7.53291	7.5091	8.21812	72	75	170	179	187	566	24.0275	25.8963	76.8346	74.3588	71.0196	230.363	63.0315	69.6328	204.369	208.089	189.934	606.126
9619	NM_004915,NM_016818,NM_207174,NM_207627,NM_207628,NM_207629	ABCG1	ATP binding cassette subfamily G member 1	protein_coding	NP_004906.3;NP_058198.2;NP_997057.1;NP_997510.1;NP_997511.1;NP_997512.1	73	603076	.	2.88228	435.251	0.31678	4.82105	1.42805e-06	0.000162854	9.33517	7.81123	8.12035	8.19694	8.4938	8.74851	8.90182	9.1778	178	207	282	455	619	837	0.781734	0.935446	1.66947	2.4737	3.078	4.4578	2.05073	2.51533	4.44056	6.9225	8.23176	11.7293
101926925	NR_110626	LINC01358	long intergenic non-protein coding RNA 1358	lncRNA	.	50589	.	.	2.88016	72.9707	0.377425	4.04359	5.26392e-05	0.0032044	6.75932	5.23302	5.97023	6.05028	6.00257	6.18124	6.31319	6.26919	32	53	31	80	132	110	0.867202	1.51235	1.14517	2.73539	4.16019	3.68399	2.27494	4.06657	3.046	7.65483	11.126	9.69324
28392	id-IGHV4-59	IGHV4-59	immunoglobulin heavy variable 4-59	V_segment	.	5654	.	IGHV4-59	2.85721	526.653	0.267988	5.65177	1.58801e-08	3.33322e-06	9.60738	8.09425	8.55293	8.41585	8.64563	9.06377	9.11866	9.51296	310	237	282	574	678	1051	11.6342	9.15517	14.2641	26.6516	28.769	47.6959	30.5199	24.6175	37.9406	74.5829	76.9394	125.496
93145	NM_001304347,NM_001304348,NM_058164	OLFM2	olfactomedin 2	protein_coding	NP_001291276.1;NP_001291277.1;NP_477512.1	17189	617492	.	2.84693	156.412	0.336312	4.48811	7.18576e-06	0.000638475	7.85337	6.34986	6.97164	6.90804	7.07499	7.32438	7.56009	7.29575	86	66	93	187	320	182	0.658419	0.509313	0.962308	1.62992	2.4443	1.5312	1.72724	1.3695	2.5596	4.56124	6.53699	4.02886
3682	NM_002208	ITGAE	integrin subunit alpha E	protein_coding	NP_002199.3	6147	604682	.	2.84629	2485.22	0.242993	6.2104	5.28487e-10	2.06867e-07	11.8446	10.3361	10.2697	10.7853	10.8144	11.4689	11.5787	11.6601	867	1670	1367	3110	3834	3937	2.99831	5.93546	6.36196	13.2937	14.9741	16.4486	7.86548	15.9599	16.9219	37.2016	40.0466	43.2793
100505585	NR_135626	LOC100505585	uncharacterized LOC100505585	lncRNA	.	.	.	.	2.84526	26.4212	0.73181	2.06141	0.0392642	0.325322	5.29242	3.77107	4.61899	4.69898	4.60113	4.75829	4.76654	4.71265	10	30	4	40	46	30	0.19753	0.607875	0.108074	0.994697	1.03215	0.724889	0.518182	1.63452	0.287461	2.78361	2.76037	1.90731
8437	NM_001193520,NM_001193521,NM_001301202,NM_004658	RASAL1	RAS protein activator like 1	protein_coding	NP_001180449.1;NP_001180450.1;NP_001288131.1;NP_004649.2	9873	604118	.	2.84471	50.2026	0.631389	2.38883	0.016902	0.202474	6.21758	4.69974	5.48843	5.59096	5.42735	5.60415	5.70846	5.74722	25	52	7	48	83	90	0.080513	0.178403	0.030861	0.199566	0.317284	0.36655	0.211211	0.479711	0.082086	0.558474	0.848539	0.964458
28299	id-IGKV1-5	IGKV1-5	immunoglobulin kappa variable 1-5	V_segment	.	5741	.	IGKV1-5	2.8381	1321.38	0.247512	6.08022	1.2002e-09	4.08273e-07	10.9323	9.42772	9.59608	9.89372	9.82245	10.2759	10.7579	10.7978	592	882	633	1221	2313	2278	22.1701	33.9442	31.9163	56.5351	97.8422	103.119	58.1588	91.273	84.8928	158.21	261.668	271.325
28930	id-IGKV1-39	IGKV1-39	immunoglobulin kappa variable 1-39 (gene/pseudogene)	V_segment	.	5740	.	IGKV1-39	2.82256	678.054	0.631091	2.37209	0.0176878	0.208779	9.96753	8.47124	8.55052	8.67392	9.16487	9.2902	9.21319	10.0618	241	298	500	643	637	1666	9.02131	11.4694	25.1904	29.7437	26.9244	75.4119	23.6656	30.8402	67.003	83.2362	72.0061	198.422
28455	id-IGHV2-26	IGHV2-26	immunoglobulin heavy variable 2-26	V_segment	.	5575	.	IGHV2-26	2.81304	21.9169	0.735902	2.02762	0.0425989	NA	5.01103	3.53458	4.35021	4.36745	4.40508	4.38944	4.4725	4.51972	7	11	16	14	36	46	0.244121	0.403511	0.775306	0.603884	1.48007	2.01927	0.640403	1.085	2.06221	1.68994	3.95827	5.31307
9902	NM_006039	MRC2	mannose receptor C type 2	protein_coding	NP_006030.2	16875	612264	.	2.80072	339.075	0.328881	4.51774	6.25034e-06	0.000569331	8.96446	7.48066	7.76973	8.07202	8.06013	8.35539	8.77489	8.55543	120	238	183	337	680	473	0.275706	0.561293	0.565694	0.956315	1.76397	1.31176	0.72326	1.50927	1.50467	2.67619	4.71753	3.45149
28815	id-IGLV2-14	IGLV2-14	immunoglobulin lambda variable 2-14	V_segment	.	5888	.	IGLV2-14	2.77572	889.343	0.329118	4.47519	7.63435e-06	0.000666074	10.3527	8.87981	9.04432	9.44658	9.18701	9.52172	10.2517	10.1711	387	693	376	659	1744	1503	14.3509	26.4672	18.7871	30.2544	73.1745	67.441	37.6469	71.1681	49.971	84.6651	195.697	177.449
28950	id-IGKJ1	IGKJ1	immunoglobulin kappa joining 1	J_segment	.	5719	.	IGKJ1	2.77292	346.573	0.375222	3.92143	8.80244e-05	0.00469977	8.99279	7.5212	7.85911	8.15473	7.94443	8.19081	8.85803	8.63105	151	276	142	253	751	522	51.9515	97.9693	65.7504	108.151	293.176	218.213	136.285	263.431	174.887	302.653	784.064	574.156
100506115	NM_001278655	SMIM25	small integral membrane protein 25	protein_coding	NP_001265584.1	50328	.	.	2.7588	103.726	0.332846	4.39854	1.0898e-05	0.000886718	7.24863	5.79123	6.48866	6.40532	6.53438	6.73662	6.78936	6.82647	65	41	61	127	159	164	0.421972	0.2718	0.534511	1.0203	1.17477	1.28949	1.10696	0.730846	1.42172	2.85524	3.1418	3.39289
28908	id-IGKV4-1	IGKV4-1	immunoglobulin kappa variable 4-1	V_segment	.	5834	.	IGKV4-1	2.7573	1196.01	0.532166	2.74962	0.00596639	0.101184	10.7775	9.31463	9.37559	9.51277	9.92508	10.078	10.1869	10.9129	488	590	810	1063	1328	2788	17.6554	21.9726	39.49	47.5773	54.3371	122.039	46.3154	59.0825	105.038	133.142	145.318	321.105
4881	NM_000906	NPR1	natriuretic peptide receptor 1	protein_coding	NP_000897.3	7943	108960	.	2.75673	86.0074	0.454619	3.21799	0.00129093	0.0349468	6.9811	5.5135	6.24573	6.23819	6.15711	6.29469	6.52397	6.61357	60	57	27	63	144	169	0.187573	0.182938	0.11338	0.241459	0.507741	0.638819	0.492061	0.491904	0.301576	0.67571	1.3579	1.68085
100529241	NM_001202485	HSPE1-MOB4	HSPE1-MOB4 readthrough	protein_coding	NP_001189414.1	49184	.	.	2.75124	104.153	0.319503	4.56985	4.88084e-06	0.000474424	7.25744	5.78923	6.52459	6.50121	6.42343	6.84929	6.77682	6.74999	74	66	34	165	152	134	0.24785	0.228387	0.154303	0.685817	0.578718	0.544213	0.650186	0.614113	0.410425	1.91922	1.54771	1.43192
28825	id-IGLV1-40	IGLV1-40	immunoglobulin lambda variable 1-40	V_segment	.	5877	.	IGLV1-40	2.7367	734.885	0.297161	4.88772	1.02011e-06	0.000126275	10.0719	8.61988	8.76675	9.1711	9.0281	9.40499	9.81402	9.94918	295	556	354	660	1206	1332	11.2276	21.7751	18.1617	31.0593	51.9118	61.3304	29.4534	58.5513	48.3074	86.9178	138.832	161.371
28423	id-IGHV3-49	IGHV3-49	immunoglobulin heavy variable 3-49	V_segment	.	5607	.	IGHV3-49	2.73589	77.1505	0.522657	2.77813	0.00546721	0.0969342	6.81842	5.37291	5.98885	6.04944	6.13224	6.14159	6.24967	6.49952	28	43	52	59	97	178	1.00678	1.61131	2.56233	2.66008	3.99219	7.87376	2.64109	4.33266	6.81543	7.44407	10.6766	20.7173
28874	id-IGKV3D-20	IGKV3D-20	immunoglobulin kappa variable 3D-20	V_segment	.	5825	.	IGKV3D-20	2.72292	237.375	0.317213	4.55579	5.21886e-06	0.000500561	8.43953	6.99518	7.53628	7.47692	7.57908	8.15543	7.74374	8.13839	144	121	124	399	214	402	5.43603	4.66366	6.30201	18.5957	9.1322	18.317	14.2604	12.5402	16.7625	52.039	24.423	48.1953
28796	id-IGLV3-21	IGLV3-21	immunoglobulin lambda variable 3-21	V_segment	.	5905	.	IGLV3-21	2.71391	574.53	0.734712	1.96046	0.0499426	0.371053	9.71354	8.27367	8.44466	8.40073	8.894	9.06018	8.63453	9.86703	260	236	416	569	335	1554	9.83453	9.17559	21.2178	26.6257	14.3046	71.1494	25.799	24.6724	56.4364	74.5106	38.2561	187.207
28476	id-IGHJ5	IGHJ5	immunoglobulin heavy joining 5	J_segment	.	5539	.	IGHJ5	2.70783	391.786	0.718073	2.00138	0.0453512	0.350861	9.16021	7.72408	7.90102	7.95638	8.40207	8.15348	8.63078	9.18157	149	167	302	214	507	976	36.8965	42.5643	100.591	65.3992	142.003	292.459	96.7908	114.452	267.558	183.016	379.772	769.513
160622	NM_001271856,NM_181711	GRASP	general receptor for phosphoinositides 1 associated scaffold protein	protein_coding	NP_001258785.1;NP_859062.1	18707	612027	.	2.70511	303.095	0.267061	5.37587	7.62125e-08	1.31403e-05	8.78914	7.3559	7.72187	7.92182	7.9218	8.25531	8.52568	8.43436	130	206	162	327	541	447	0.872956	1.4204	1.46829	2.7305	4.12918	3.63509	2.29003	3.81934	3.90545	7.64115	11.043	9.56456
8572	NM_001131027,NM_003687	PDLIM4	PDZ and LIM domain 4	protein_coding	NP_001124499.1;NP_003678.2	16501	603422	.	2.69841	31.4281	0.512243	2.79576	0.00517771	0.0936285	5.51811	4.08997	4.86904	4.90139	4.89565	4.95808	5.01649	5.03428	14	22	16	32	51	53	0.078276	0.135191	0.119265	0.226749	0.330612	0.362721	0.205342	0.363516	0.317227	0.634546	0.884184	0.954386
3887	NM_002281	KRT81	keratin 81	protein_coding	NP_002272.2	6458	602153	.	2.69558	461.086	0.370575	3.86048	0.000113164	0.00569082	9.3938	7.96278	8.11997	8.65637	8.29699	8.92074	9.28827	8.82794	161	432	182	546	964	496	1.09423	3.02509	1.66959	4.59439	7.41991	4.08129	2.8705	8.1342	4.44089	12.8571	19.8437	10.7386
81571	NR_026677	MIR600HG	MIR600 host gene	lncRNA	.	23642	.	.	2.69387	211.336	0.348501	4.10238	4.08917e-05	0.00270427	8.26801	6.83809	7.24627	7.53053	7.36966	7.86735	7.98703	7.68858	81	179	93	297	396	222	0.176847	0.402828	0.275034	0.804519	0.98067	0.587606	0.463924	1.08317	0.731553	2.2514	2.62269	1.5461
28893	id-IGKV1D-39	IGKV1D-39	immunoglobulin kappa variable 1D-39	V_segment	.	5756	.	IGKV1D-39	2.69362	578.777	0.434137	3.29285	0.000991759	0.0286699	9.72091	8.29309	8.39112	8.48185	8.98044	9.12911	8.95722	9.7814	216	254	447	596	516	1368	8.07486	9.77294	22.5469	27.5859	21.8018	61.9125	21.1828	26.2786	59.9716	77.1977	58.3064	162.903
4321	NM_002426	MMP12	matrix metallopeptidase 12	protein_coding	NP_002417.2	7158	601046	.	2.68896	497.322	0.319182	4.47095	7.78717e-06	0.000675339	9.50244	8.07329	8.5425	8.65743	8.24289	8.89747	9.34874	9.17203	326	389	139	481	958	723	2.35537	2.89078	1.35147	4.29498	7.81907	6.31485	6.17887	7.77306	3.59473	12.0193	20.9112	16.6155
28401	id-IGHV4-4	IGHV4-4	immunoglobulin heavy variable 4-4	V_segment	.	5652	.	IGHV4-4	2.68715	74.9227	0.432049	3.30073	0.000964346	0.0281019	6.77095	5.34469	6.0159	6.06266	6.0404	6.18402	6.18974	6.44085	39	51	35	75	84	163	1.46062	1.9509	1.74822	3.47194	3.52578	7.36102	3.83164	5.2458	4.65003	9.71602	9.42928	19.3682
57608	NM_001350001,NM_001350021,NM_001350022,NM_020848	JCAD	junctional cadherin 5 associated	protein_coding	NP_001336930.1;NP_001336950.1;NP_001336951.1;NP_065899.1	29283	614398	.	2.67624	29.1311	0.557253	2.54859	0.0108161	0.154128	5.40448	3.99157	4.7555	4.79202	4.79863	4.86045	4.8636	4.93962	11	20	17	33	37	55	0.014362	0.028388	0.030426	0.056563	0.057262	0.092163	0.037674	0.076333	0.080928	0.15829	0.153141	0.242498
3493	id-IGHA1	IGHA1	immunoglobulin heavy constant alpha 1	C_region	.	5478	146900	IGHA1	2.6727	38937.9	0.71856	1.97381	0.0484036	0.363793	15.7903	14.3721	13.9004	14.5709	14.9436	14.3339	15.552	16.0294	11009	23669	27879	15624	61493	91815	136.489	301.616	465.347	239.427	860.848	1375.06	358.051	811.018	1237.76	670.022	2302.24	3618.04
28984	NM_014059	RGCC	regulator of cell cycle	protein_coding	NP_054778.2	20369	610077	.	2.66944	846.264	0.145469	9.73773	2.0816e-22	1.15709e-18	10.266	8.84924	9.27905	9.16422	9.23079	10.0681	9.90734	9.9311	556	461	402	1301	1181	1146	7.62491	6.50408	7.42262	22.067	18.3043	18.996	20.0025	17.4889	19.7431	61.7534	48.9527	49.9819
4810	NM_001136024,NM_001291867,NM_001291868,NM_198270	NHS	NHS actin remodeling regulator	protein_coding	NP_001129496.1;NP_001278796.1;NP_001278797.1;NP_938011.1	7820	300457	.	2.65837	66.7837	0.654291	2.15583	0.0310966	0.288671	6.5984	5.19648	5.76867	5.8838	5.98869	6.01109	6.22888	6.02384	10	40	56	67	150	73	0.013451	0.058616	0.108459	0.119778	0.246155	0.127563	0.035286	0.157612	0.288487	0.335192	0.658312	0.335641
28778	id-IGLV6-57	IGLV6-57	immunoglobulin lambda variable 6-57	V_segment	.	5927	.	IGLV6-57	2.64943	257.878	0.497668	2.82454	0.00473489	0.0886299	8.54812	7.14402	7.56603	7.43451	7.74761	8.05036	7.5766	8.48876	148	102	172	322	141	630	5.47993	3.89129	8.59214	14.8143	5.91122	28.3518	14.3755	10.4633	22.8539	41.4571	15.8089	74.5988
28882	id-IGKV2D-29	IGKV2D-29	immunoglobulin kappa variable 2D-29	V_segment	.	5800	.	IGKV2D-29	2.64887	59.5802	0.557593	2.52044	0.011721	0.162758	6.43575	5.02651	5.81946	5.66765	5.71118	5.91399	5.81641	6.05518	60	19	23	76	55	123	2.17677	0.689682	1.12339	3.40635	2.25157	5.35601	5.71032	1.8545	2.98807	9.53248	6.02156	14.0926
342510	NM_181449	CD300E	CD300e molecule	protein_coding	NP_852114.2	28874	609801	.	2.62813	38.9049	0.483257	2.88467	0.00391827	0.0769991	5.81899	4.41659	5.20655	5.17332	5.15823	5.37558	5.30204	5.27132	31	22	14	69	54	43	0.115151	0.081208	0.069479	0.319398	0.2288	0.19155	0.302075	0.218361	0.184805	0.893817	0.611899	0.504003
28424	id-IGHV3-48	IGHV3-48	immunoglobulin heavy variable 3-48	V_segment	.	5606	.	IGHV3-48	2.62051	204.863	0.639969	2.17174	0.0298751	0.282906	8.21129	6.82464	6.98442	7.12325	7.53844	7.32685	7.39776	8.17362	50	86	188	130	168	575	1.8578	3.26943	9.38337	5.95041	7.03564	25.8826	4.87357	8.7912	24.9584	16.6519	18.816	68.1018
28831	id-IGLJ3	IGLJ3	immunoglobulin lambda joining 3	J_segment	.	5865	.	IGLJ3	2.61914	398.602	0.437426	3.17561	0.00149524	0.038879	9.17186	7.78419	7.94776	8.21028	8.34106	8.26331	8.72546	9.168	149	256	255	242	549	921	51.5093	90.8415	118.824	103.199	214.202	385.053	135.124	244.265	316.054	288.796	572.859	1013.14
28426	id-IGHV3-43	IGHV3-43	immunoglobulin heavy variable 3-43	V_segment	.	5604	.	IGHV3-43	2.61053	85.1978	0.695187	1.99133	0.0464449	0.356471	6.944	5.56282	6.03047	6.21504	6.2326	6.09174	6.4828	6.62665	19	66	56	28	147	193	0.68976	2.49188	2.76703	1.28062	6.14222	8.62082	1.80945	6.70045	7.35992	3.58375	16.4267	22.6829
28408	id-IGHV3-74	IGHV3-74	immunoglobulin heavy variable 3-74	V_segment	.	5624	.	IGHV3-74	2.60507	131.946	0.658411	2.09796	0.0359087	0.311598	7.57384	6.19705	6.6243	6.50678	6.92678	6.83771	6.78863	7.4206	59	29	122	105	100	355	2.19518	1.09939	6.12082	4.79765	4.19959	15.9426	5.75863	2.95617	16.2805	13.4259	11.2313	41.9478
28948	id-IGKJ3	IGKJ3	immunoglobulin kappa joining 3	J_segment	.	5721	.	IGKJ3	2.59927	80.7352	0.602682	2.28662	0.0222181	0.237602	6.86416	5.49096	6.00443	6.1048	6.188	6.14789	6.23203	6.61004	25	50	58	53	82	209	8.32376	17.7301	27.0108	22.3812	31.9279	87.1488	21.8358	47.6747	71.8449	62.6326	85.3874	229.304
4257	NM_001260511,NM_001260512,NM_001267598,NM_020300,NM_145764,NM_145791,NM_145792,NR_048545,NR_048547	MGST1	microsomal glutathione S-transferase 1	protein_coding	NP_001247440.1;NP_001247441.1;NP_001254527.1;NP_064696.1;NP_665707.1;NP_665734.1;NP_665735.1	7061	138330	.	2.59828	38.8367	0.669391	2.05793	0.0395968	0.326107	5.81182	4.42625	5.17268	5.20113	5.10846	5.16498	5.35355	5.36426	27	34	8	21	74	73	0.382713	0.478311	0.128524	0.315959	1.18524	1.24076	1.00397	1.28614	0.341857	0.884193	3.16978	3.26465
913	NM_001042583,NM_001042584,NM_001042585,NM_001042586,NM_001042587,NM_001185107,NM_001185108,NM_001185110,NM_001185112,NM_001185113,NM_001185114,NM_001185115,NM_030893	CD1E	CD1e molecule	protein_coding	NP_001036048.1;NP_001036049.1;NP_001036050.1;NP_001036051.1;NP_001036052.1;NP_001172036.1;NP_001172037.1;NP_001172039.1;NP_001172041.1;NP_001172042.1;NP_001172043.1;NP_001172044.1;NP_112155.2	1638	188411	.	2.59026	71.5134	0.431773	3.18013	0.00147208	0.0383455	6.68606	5.32403	5.95342	5.94761	6.08232	6.28081	6.18943	6.18099	33	31	54	117	97	89	0.219837	0.217012	0.510077	1.08615	0.84083	0.773231	0.5767	0.583526	1.35673	3.03953	2.2487	2.03451
100528061	gene-LOC100528061	LOC100528061	gamma-glutamylcyclotransferase pseudogene	pseudogene	.	.	.	.	2.58441	22.3924	0.565901	2.42062	0.0154939	NA	5.01128	3.64773	4.42478	4.41354	4.43596	4.50461	4.48586	4.52838	14	11	13	30	28	37	0.291039	0.235469	0.350271	0.787492	0.663215	0.932688	0.763483	0.633156	0.931672	2.20375	1.77369	2.45407
28876	id-IGKV3D-11	IGKV3D-11	immunoglobulin kappa variable 3D-11	V_segment	.	5823	.	IGKV3D-11	2.58157	118.331	0.629759	2.17266	0.0298061	0.282885	7.413	6.04955	6.52706	6.41907	6.77381	6.81491	6.61415	7.21069	57	29	105	127	76	296	2.1461	1.09792	5.35744	5.96735	3.25603	13.5896	5.62989	2.9522	14.25	16.6993	8.70789	35.7566
360	NM_001318144,NM_004925	AQP3	aquaporin 3 (Gill blood group)	protein_coding	NP_001305073.1;NP_004916.1	636	600170	.	2.5804	890.593	0.156326	8.74835	2.16487e-18	3.36714e-15	10.3255	8.95994	9.20069	9.32825	9.40648	10.0186	10.1112	9.99405	466	557	492	1177	1439	1183	3.35814	4.16281	4.77911	10.4975	11.7079	10.2925	8.80942	11.1934	12.7117	29.3768	31.3114	27.0814
3514	id-IGKC	IGKC	immunoglobulin kappa constant	C_region	.	5716	147200	IGKC	2.57881	29304.9	0.614599	2.22374	0.0261659	0.263533	15.3661	13.9994	13.8509	14.0383	14.5942	14.4642	14.9457	15.6236	12043	14802	21523	20386	36887	67802	490.469	619.579	1180.1	1026.19	1696.24	3335.51	1286.65	1666	3138.89	2871.74	4536.41	8776.34
28821	id-IGLV1-50	IGLV1-50	immunoglobulin lambda variable 1-50 (non-functional)	V_segment	.	5881	.	IGLV1-50	2.57213	435.148	0.349942	3.89482	9.82713e-05	0.0051013	9.29087	7.93029	8.12117	8.28892	8.54244	8.70669	8.8001	9.23217	176	246	303	425	534	891	6.47627	9.32492	15.0249	19.399	22.2578	39.7306	16.9892	25.0739	39.9641	54.287	59.5258	104.538
28813	id-IGLV2-23	IGLV2-23	immunoglobulin lambda variable 2-23	V_segment	.	5890	.	IGLV2-23	2.57059	1051.66	0.227818	5.97888	2.24678e-09	6.87599e-07	10.5644	9.20225	9.3975	9.68837	9.49737	10.0137	10.4222	10.3719	537	798	483	1038	1832	1633	19.9374	30.462	24.1586	47.6754	76.8496	73.291	52.302	81.9098	64.2586	133.417	205.525	192.842
4923	NM_002531	NTSR1	neurotensin receptor 1	protein_coding	NP_002522.2	8039	162651	.	2.56578	75.8791	0.551062	2.46687	0.01363	0.177841	6.76888	5.41635	5.95011	6.06858	6.14157	6.12637	6.29925	6.41953	20	50	56	57	116	151	0.061861	0.162599	0.237123	0.220542	0.414926	0.577729	0.162281	0.437214	0.630714	0.617175	1.10967	1.52011
203100	NM_153692	HTRA4	HtrA serine peptidase 4	protein_coding	NP_710159.1	26909	610700	.	2.55092	22.428	0.587472	2.29972	0.0214643	NA	5.00652	3.66801	4.41022	4.42299	4.44704	4.48917	4.49892	4.53368	10	13	15	26	31	38	0.062431	0.085249	0.125731	0.20353	0.22508	0.296614	0.163776	0.229227	0.334426	0.569566	0.60195	0.780445
55765	NM_001142569,NM_001367289,NM_001367290,NM_018265	INAVA	innate immunity activator	protein_coding	NP_001136041.1;NP_001354218.1;NP_001354219.1;NP_060735.4	25599	618051	.	2.54346	825.651	0.270198	4.98446	6.21343e-07	8.03474e-05	10.2106	8.86541	8.90778	9.25976	9.39851	9.74719	10.0171	9.96984	318	551	530	909	1378	1230	1.01602	1.80841	2.28017	3.58176	4.9692	4.74581	2.66533	4.86267	6.06492	10.0233	13.2896	12.4871
3892	NM_001320198	KRT86	keratin 86	protein_coding	NP_001307127.1	6463	601928	.	2.53982	665.246	0.405988	3.31223	0.000925564	0.0272597	9.89883	8.55398	8.56861	9.18889	8.79275	9.35898	9.96964	9.19993	242	644	280	695	1585	582	1.41265	3.87	2.2035	5.02666	10.474	4.11368	3.70582	10.4061	5.861	14.0668	28.0114	10.8238
28946	id-IGKJ5	IGKJ5	immunoglobulin kappa joining 5	J_segment	.	5723	.	IGKJ5	2.539	114.157	0.602516	2.23108	0.0256759	0.26114	7.35415	6.01569	6.44041	6.43508	6.73896	6.66123	6.68099	7.15983	42	40	104	90	105	287	14.522	13.9915	48.2246	38.2817	40.9412	119.993	38.0957	37.6218	128.271	107.129	109.493	315.723
3725	NM_002228	JUN	Jun proto-oncogene, AP-1 transcription factor subunit	protein_coding	NP_002219.1	6204	165160	.	2.53551	10382.9	0.179308	7.48589	7.1065e-14	6.43272e-11	13.8622	12.5201	12.5352	12.9111	12.8273	13.4848	13.7685	13.6534	4973	7549	5437	11970	17514	14710	20.0849	31.3358	29.5636	59.754	79.8683	71.7621	52.6889	84.2592	78.6351	167.218	213.598	188.819
2219	NM_002003	FCN1	ficolin 1	protein_coding	NP_001994.2	3623	601252	.	2.53133	312.907	0.369333	3.62788	0.000285763	0.0115284	8.80999	7.46757	8.04664	7.89447	7.75437	8.75164	8.24265	8.21137	262	190	106	659	344	308	0.452892	0.338006	0.247091	1.41132	0.672661	0.644879	1.18807	0.908868	0.657227	3.9495	1.79895	1.69679
29785	NM_030622	CYP2S1	cytochrome P450 family 2 subfamily S member 1	protein_coding	NP_085125.1	15654	611529	.	2.52432	60.2551	0.477231	2.79926	0.00512192	0.0933092	6.43178	5.09513	5.80097	5.73985	5.75426	5.81122	6.04001	6.00093	48	31	27	43	117	98	0.240247	0.155753	0.18119	0.267426	0.659808	0.593229	0.630242	0.418806	0.481941	0.748377	1.76458	1.56089
28414	id-IGHV3-64	IGHV3-64	immunoglobulin heavy variable 3-64	V_segment	.	5617	.	IGHV3-64	2.51251	37.494	0.577599	2.30113	0.0213842	0.232863	5.74262	4.42259	5.11451	5.09157	5.15856	5.15284	5.24865	5.33841	22	16	26	27	55	77	0.815065	0.582305	1.30416	1.22584	2.29475	3.44798	2.13816	1.56577	3.46887	3.43045	6.13705	9.07226
388077	NR_135694	IGHV1OR15-1	immunoglobulin heavy variable 1/OR15-1 (non-functional)	transcribed_pseudogene	.	5563	.	IGHV1/OR15-1	2.50049	258.407	0.439936	3.00546	0.00265183	0.0580236	8.52832	7.20551	7.50341	7.83514	7.56168	8.03823	8.45553	7.76538	114	243	103	301	617	188	2.68045	5.87448	3.25326	8.78138	16.434	5.34389	7.03164	15.796	8.6532	24.5742	43.9507	14.0607
64231	NM_001247999,NM_001330275,NM_022349,NM_152851,NM_152852	MS4A6A	membrane spanning 4-domains A6A	protein_coding	NP_001234928.1;NP_001317204.1;NP_071744.2;NP_690590.1;NP_690591.1	13375	606548	.	2.5004	40.543	0.542972	2.43504	0.0148903	0.187364	5.85448	4.5377	5.26125	5.18346	5.26711	5.37903	5.31655	5.42237	32	12	26	56	44	70	0.259283	0.086141	0.278035	0.627942	0.396847	0.677852	0.680178	0.231625	0.739534	1.75726	1.06132	1.78355
6004	NM_002928	RGS16	regulator of G protein signaling 16	protein_coding	NP_002919.3	9997	602514	.	2.49104	3964.09	0.213661	6.16278	7.14774e-10	2.58802e-07	12.4657	11.1495	11.0863	11.4353	11.6292	12.1554	12.3091	12.2373	1703	2575	2547	4907	6317	5531	9.3026	14.4535	18.7276	33.1305	38.9622	36.4978	24.4035	38.8643	49.8128	92.7138	104.2	96.0324
399665	NM_001035254,NM_203305	FAM102A	family with sequence similarity 102 member A	protein_coding	NP_001030331.1;NP_976050.1	31419	610891	.	2.48907	3691.81	0.240856	5.46222	4.70215e-08	8.51266e-06	12.3628	11.0475	10.9352	11.3982	11.4948	11.9201	12.2211	12.2184	1490	2595	2294	3988	5999	5641	4.28945	7.62476	8.81033	14.0823	19.4823	19.4603	11.2525	20.5023	23.4342	39.4085	52.1031	51.2036
85458	NM_001037954,NM_001278542,NM_033425	DIXDC1	DIX domain containing 1	protein_coding	NP_001033043.1;NP_001265471.1;NP_219493.1	23695	610493	.	2.48788	106.112	0.383574	3.42807	0.000607879	0.0192225	7.24231	5.92636	6.43561	6.62744	6.50924	6.7506	6.80797	6.87368	42	98	48	122	155	171	0.094739	0.227647	0.144615	0.349317	0.435572	0.486757	0.248529	0.612123	0.384654	0.977546	1.16489	1.28075
28774	id-IGLV8-61	IGLV8-61	immunoglobulin lambda variable 8-61	V_segment	.	5931	.	IGLV8-61	2.47607	85.2991	0.592361	2.2082	0.0272305	0.269152	6.92408	5.61942	6.06923	6.24573	6.26048	6.24854	6.35098	6.67541	22	68	57	59	95	205	0.803615	2.56967	2.81106	2.6989	3.98567	9.19405	2.10813	6.90962	7.47702	7.55273	10.6592	24.1912
91584	NM_001105543,NM_020911,NM_181775	PLXNA4	plexin A4	protein_coding	NP_001099013.1;NP_065962.1;NP_861440.2	9102	604280	.	2.46	4125.42	0.26483	4.90373	9.40337e-07	0.000119464	12.5183	11.2195	11.1877	11.8007	11.2995	12.351	12.4386	12.0241	1895	3834	1695	5921	7107	4351	1.92514	4.05066	2.3545	7.60358	8.28592	5.38975	5.05024	10.8919	6.26265	21.2782	22.1597	14.1814
23166	NM_015136	STAB1	stabilin 1	protein_coding	NP_055951.2	18628	608560	.	2.45467	138.47	0.482648	2.68421	0.00727011	0.116323	7.62095	6.32355	6.76256	6.9983	6.75129	7.02485	7.44591	7.01152	65	140	47	129	333	129	0.106488	0.237885	0.104542	0.264513	0.623508	0.257362	0.279351	0.639653	0.278068	0.740224	1.6675	0.677166
57530	NM_020770	CGN	cingulin	protein_coding	NP_065821.1	17429	609473	.	2.45386	30.689	0.613563	2.1107	0.0347977	0.306741	5.44518	4.15467	4.81656	4.87368	4.86576	4.88955	4.93847	5.03742	11	25	18	25	40	64	0.027474	0.065609	0.06246	0.078962	0.114109	0.1977	0.072073	0.176417	0.166136	0.220971	0.305172	0.520183
81618	NM_001012514,NM_001012516,NM_001287240,NM_001287241,NM_030926	ITM2C	integral membrane protein 2C	protein_coding	NP_001012532.1;NP_001012534.1;NP_001274169.1;NP_001274170.1;NP_112188.1	6175	609554	.	2.45153	4390.27	0.204705	6.31972	2.62037e-10	1.08431e-07	12.6065	11.3131	11.2813	11.6559	11.7054	12.2058	12.4008	12.5174	2009	3105	2599	4892	6582	6994	12.9582	16.3472	22.5617	35.3937	43.5833	46.8083	33.9932	43.9563	60.011	99.0473	116.558	123.161
3553	NM_000576	IL1B	interleukin 1 beta	protein_coding	NP_000567.1	5992	147720	.	2.44569	363.908	0.300273	4.29689	1.73214e-05	0.00130659	9.01224	7.72421	8.06671	8.04779	8.27145	8.63508	8.42419	8.89884	205	194	237	462	367	688	1.78131	1.73318	2.78139	4.97977	3.60911	7.24539	4.67293	4.66038	7.39811	13.9356	9.65216	19.0639
1824	NM_004949,NM_024422	DSC2	desmocollin 2	protein_coding	NP_004940.1;NP_077740.1	3036	125645	.	2.44547	44.2079	0.456231	2.82777	0.00468742	0.0880517	5.97123	4.68254	5.34006	5.38386	5.36187	5.43778	5.56487	5.50751	23	34	22	42	83	62	0.023498	0.03632	0.031381	0.053965	0.099534	0.078543	0.061643	0.097661	0.083468	0.151019	0.266193	0.20666
28832	id-IGLJ2	IGLJ2	immunoglobulin lambda joining 2	J_segment	.	5864	.	IGLJ2	2.44154	367.514	0.394345	3.26565	0.00109214	0.0310346	9.02585	7.73992	7.88517	8.15725	8.29182	8.31882	8.59004	8.98527	139	249	251	286	481	777	48.0068	88.5084	116.897	122.364	187.66	324.656	125.936	237.991	310.931	342.43	501.875	854.227
6659	NM_003107	SOX4	SRY-box transcription factor 4	protein_coding	NP_003098.1	11200	184430	.	2.41409	325.267	0.285198	4.45825	8.26333e-06	0.000708153	8.84455	7.57617	7.89643	7.9543	8.12589	8.30933	8.47273	8.69182	170	191	213	320	454	587	0.457828	0.530195	0.774722	1.06739	1.38276	1.91461	1.20102	1.42565	2.06065	2.98702	3.69802	5.03769
28912	id-IGKV3-20	IGKV3-20	immunoglobulin kappa variable 3-20	V_segment	.	5817	.	IGKV3-20	2.40584	1291.95	0.524793	2.41341	0.015804	0.194297	10.8338	9.56757	9.65702	9.6091	10.1336	10.3728	10.1082	10.9875	667	614	969	1399	1121	2840	25.1998	23.8429	49.2887	65.3622	47.8156	129.668	66.1068	64.1115	131.101	182.912	127.877	341.18
6361	NM_002987	CCL17	C-C motif chemokine ligand 17	protein_coding	NP_002978.1	10615	601520	.	2.40196	45.6102	0.546707	2.31242	0.0207547	0.22843	6.00674	4.75064	5.38999	5.34376	5.44455	5.50499	5.45729	5.64131	29	17	34	52	44	93	0.599428	0.362923	0.970117	1.36786	1.05474	2.38647	1.57248	0.975868	2.58037	3.82787	2.82078	6.27922
100861555	NR_047495	LINC00565	long intergenic non-protein coding RNA 565	lncRNA	.	43709	.	.	2.39729	29.3506	0.597413	2.11145	0.034734	0.306366	5.36999	4.11655	4.77722	4.78627	4.81953	4.94779	4.91224	4.81276	15	17	20	53	48	21	0.076161	0.091082	0.136147	0.344384	0.281898	0.133011	0.199793	0.244913	0.362133	0.963741	0.753904	0.349975
27345	NM_014505	KCNMB4	potassium calcium-activated channel subfamily M regulatory beta subunit 4	protein_coding	NP_055320.4	6289	605223	.	2.38197	53.8714	0.573707	2.18257	0.0290672	0.279721	6.24433	4.99693	5.53416	5.6709	5.65829	5.69448	5.79605	5.86389	13	48	35	47	81	97	0.035537	0.134862	0.13115	0.160917	0.254903	0.326261	0.093224	0.362632	0.34884	0.450318	0.681708	0.858451
55057	NM_001039775	CRYBG2	crystallin beta-gamma domain containing 2	protein_coding	NP_001034864.2	17295	.	.	2.37674	304.575	0.413722	3.01889	0.00253699	0.0564413	8.74456	7.49371	7.79881	8.14948	7.67001	8.23499	8.65095	8.20106	162	322	88	320	649	313	0.404198	0.82816	0.295102	0.988918	1.83547	0.946887	1.06033	2.22685	0.784931	2.76743	4.90875	2.49143
28937	id-IGKV1-17	IGKV1-17	immunoglobulin kappa variable 1-17	V_segment	.	5733	.	IGKV1-17	2.37429	187.078	0.32591	3.82772	0.000129334	0.00632818	8.03898	6.79629	7.21811	7.20107	7.40349	7.63044	7.52687	7.80695	103	96	133	234	209	331	3.83768	3.68655	6.69325	10.8166	8.81442	14.9798	10.0674	9.91283	17.8031	30.2698	23.5732	39.4144
28875	id-IGKV3D-15	IGKV3D-15	immunoglobulin kappa variable 3D-15 (gene/pseudogene)	V_segment	.	5824	.	IGKV3D-15	2.37362	311.631	0.20821	5.98956	2.10412e-09	6.71252e-07	8.77582	7.53097	7.95049	7.9002	8.02461	8.48249	8.33104	8.51449	202	178	183	437	379	474	7.69025	6.95476	9.35897	20.5832	16.306	21.7949	20.1739	18.7008	24.8936	57.6008	43.6084	57.3463
3538	id-IGLC2	IGLC2	immunoglobulin lambda constant 2	C_region	.	5856	.	IGLC2	2.34687	7930.83	0.25462	4.83362	1.34072e-06	0.000155341	13.4412	12.2105	12.2028	12.6518	12.3871	12.8027	13.4749	13.2977	4049	6654	3913	6739	14776	11666	166.445	281.143	216.515	342.403	685.837	579.269	436.636	755.97	575.899	958.195	1834.19	1524.16
22846	NM_014909	VASH1	vasohibin 1	protein_coding	NP_055724.1	19964	609011	.	2.34577	3792.56	0.432559	2.84368	0.00445958	0.0849843	12.3766	11.1467	10.8885	11.5013	11.597	11.8134	12.3429	12.221	1378	2885	2544	3514	6724	5597	2.80886	6.04737	6.98618	8.85968	15.4859	13.7905	7.3685	16.2609	18.5822	24.7933	41.4153	36.2854
79992	NR_024277	AGPAT4-IT1	AGPAT4 intronic transcript 1	lncRNA	.	20988	.	.	2.34123	66.0167	0.523361	2.34497	0.0190285	0.217857	6.53341	5.30025	5.84103	6.02672	5.8347	6.09344	6.11101	6.08034	27	79	19	87	101	86	0.184812	0.56613	0.171034	0.750491	0.795503	0.72527	0.484817	1.52228	0.454926	2.10021	2.12748	1.90831
64072	NM_001171930,NM_001171931,NM_001171932,NM_001171933,NM_001171934,NM_001171935,NM_001171936,NM_022124,NM_052836	CDH23	cadherin related 23	protein_coding	NP_001165401.1;NP_001165402.1;NP_001165403.1;NP_001165404.1;NP_001165405.1;NP_001165406.1;NP_001165407.1;NP_071407.4;NP_443068.1	13733	605516	.	2.32461	56.3048	0.440443	2.7631	0.00572554	0.0993837	6.30167	5.07576	5.70068	5.75323	5.64231	5.83138	5.89856	5.86541	38	52	17	65	92	77	0.045196	0.062424	0.029457	0.143294	0.13088	0.112462	0.118564	0.167853	0.078351	0.401	0.350023	0.295907
284677	NR_147122,NR_147123,NR_147124,NR_147125	SNHG28	small nucleolar RNA host gene 28	lncRNA	.	27647	.	.	2.32026	27.4163	0.608797	1.99457	0.0460903	0.35469	5.2558	4.05524	4.66803	4.71345	4.74781	4.80296	4.80854	4.78595	8	19	22	37	42	34	0.043917	0.10126	0.161496	0.253573	0.274469	0.231658	0.115209	0.272279	0.429556	0.709608	0.734035	0.609533
28475	id-IGHJ6	IGHJ6	immunoglobulin heavy joining 6	J_segment	.	5540	.	IGHJ6	2.31836	183.891	0.569053	2.1318	0.0330231	0.297659	8.00458	6.794	7.01119	7.14576	7.36072	7.13078	7.40257	7.96924	70	109	148	89	193	478	14.0005	22.6502	40.1448	22.1575	43.9053	116.632	36.7275	60.9044	106.78	62.0065	117.42	306.879
2696	NM_000164,NM_001308418	GIPR	gastric inhibitory polypeptide receptor	protein_coding	NP_000155.1;NP_001295347.1	4271	137241	.	2.31292	810.807	0.174639	6.92698	4.2993e-12	2.83031e-09	10.1449	8.93498	9.13149	9.36484	9.24404	9.90173	9.78766	9.958	454	633	419	1090	1041	1206	1.82659	2.63533	2.25	5.39325	4.74836	5.86613	4.79171	7.08618	5.98469	15.0927	12.6989	15.4348
28900	id-IGKV1D-17	IGKV1D-17	immunoglobulin kappa variable 1D-17	V_segment	.	5749	.	IGKV1D-17	2.30686	27.2819	0.544449	2.21495	0.0267633	0.266995	5.25076	4.04345	4.68656	4.7343	4.7022	4.78736	4.82318	4.77473	13	25	13	34	47	32	0.456356	0.924557	0.624798	1.57416	1.96264	1.43686	1.19716	2.48605	1.66187	4.40519	5.24886	3.78063
78990	NM_023112	OTUB2	OTU deubiquitinase, ubiquitin aldehyde binding 2	protein_coding	NP_075601.1	20351	608338	.	2.30207	58.522	0.436475	2.75601	0.00585106	0.100227	6.34848	5.15211	5.68497	5.77753	5.79024	5.88821	5.91597	5.95472	22	46	39	68	83	90	0.072367	0.15853	0.175775	0.281299	0.313725	0.361929	0.189841	0.426274	0.467536	0.787199	0.839021	0.952299
3915	NM_002293	LAMC1	laminin subunit gamma 1	protein_coding	NP_002284.3	6492	150290	.	2.29981	46.3131	0.539688	2.22631	0.0259937	0.262831	6.01024	4.8161	5.37699	5.40998	5.46303	5.48775	5.49075	5.67924	21	29	34	43	48	99	0.033642	0.0493	0.074527	0.086553	0.089398	0.196971	0.088252	0.132562	0.198233	0.242215	0.239085	0.518267
79365	NM_030762	BHLHE41	basic helix-loop-helix family member e41	protein_coding	NP_110389.1	16617	606200	.	2.29496	201.575	0.430491	2.78395	0.00537015	0.0962573	8.13241	6.93713	7.39086	7.14819	7.53039	7.61132	7.63697	7.97728	144	64	156	201	232	395	0.502577	0.229469	0.736066	0.873099	0.919932	1.67486	1.31841	0.617021	1.95783	2.44332	2.46025	4.40686
349667	NM_178570	RTN4RL2	reticulon 4 receptor like 2	protein_coding	NP_848665.1	23053	610462	.	2.28976	39.8913	0.515473	2.31864	0.0204147	0.226178	5.79674	4.59653	5.22105	5.25682	5.1968	5.31465	5.43348	5.28904	26	35	15	44	83	39	0.152676	0.210073	0.116138	0.31799	0.552474	0.275393	0.400516	0.564867	0.30891	0.889877	1.47753	0.724609
90525	NM_001301168,NM_001301169,NM_001301170,NM_001301171,NM_138356	SHF	Src homology 2 domain containing F	protein_coding	NP_001288097.2;NP_001288098.2;NP_001288099.2;NP_001288100.1;NP_612365.3	25116	617313	.	2.2841	59.4389	0.367729	3.24051	0.00119318	0.0329276	6.3673	5.18276	5.76843	5.7555	5.80815	5.92117	5.99115	5.92313	38	34	38	71	100	74	0.202932	0.203099	0.291527	0.510291	0.673256	0.539421	0.532353	0.546115	0.775421	1.42802	1.80055	1.41931
8123	NR_022008	PWAR5	Prader Willi/Angelman region RNA 5	lncRNA	.	30090	600162	.	2.28394	61.4495	0.399683	2.98118	0.00287141	0.0612793	6.41658	5.22783	5.78756	5.82308	5.8381	6.07657	5.96315	5.92247	34	43	37	107	80	64	0.13237	0.169818	0.190735	0.513535	0.351373	0.301304	0.347247	0.456626	0.507329	1.4371	0.939707	0.792784
64064	NM_022120	OXCT2	3-oxoacid CoA-transferase 2	protein_coding	NP_071403.1	18606	610289	.	2.27409	24.9806	0.535043	2.21532	0.026738	0.266995	5.11759	3.93014	4.59771	4.57517	4.58577	4.68711	4.63946	4.67033	20	14	13	38	29	35	0.14066	0.098532	0.118692	0.3307	0.234244	0.299016	0.368994	0.264944	0.315705	0.925445	0.626458	0.786765
153743	NM_206858	PPP1R2B	PPP1R2 family member B	protein_coding	NP_996740.2	16318	.	.	2.27207	22.2374	0.588323	2.01251	0.0441665	NA	4.94966	3.76256	4.43246	4.41364	4.41818	4.52917	4.49336	4.45513	18	13	11	38	32	21	0.100337	0.077631	0.086027	0.269582	0.20723	0.142644	0.263215	0.208742	0.228819	0.754412	0.554211	0.375321
79689	NM_001205315,NM_001205316,NM_024636	STEAP4	STEAP4 metalloreductase	protein_coding	NP_001192244.1;NP_001192245.1;NP_078912.2	21923	611098	.	2.26679	63.9571	0.5104	2.31319	0.0207124	0.228395	6.4688	5.29795	5.79522	5.8305	5.95717	5.99031	5.97137	6.13852	25	34	56	70	71	120	0.032478	0.044738	0.096573	0.111621	0.106245	0.187561	0.085199	0.120296	0.25687	0.312365	0.284138	0.493506
100652865	NR_103840,NR_103841	LINC00539	long intergenic non-protein coding RNA 539	lncRNA	.	43672	.	.	2.2597	96.477	0.428775	2.743	0.00608811	0.102634	7.0657	5.88241	6.44854	6.48743	6.31141	6.77061	6.63917	6.55677	75	86	27	166	131	97	1.26336	1.40365	0.598395	3.48195	2.55286	2.0242	3.31419	3.77429	1.59165	9.74404	6.82732	5.32603
100130311	NM_001145536	C17orf107	chromosome 17 open reading frame 107	protein_coding	NP_001139008.1	37238	.	.	2.2524	58.1451	0.37992	3.08345	0.00204618	0.0489833	6.3291	5.16556	5.72686	5.72878	5.79005	5.90846	5.87839	5.94661	34	34	40	75	73	89	0.137625	0.13981	0.220991	0.379554	0.334893	0.437149	0.361033	0.375937	0.587805	1.06216	0.895634	1.15022
9265	NM_001367580,NM_001367581,NM_001367582,NM_004227	CYTH3	cytohesin 3	protein_coding	NP_001354509.1;NP_001354510.1;NP_001354511.1;NP_004218.1	9504	605081	.	2.24813	1366.92	0.170327	6.86163	6.80779e-12	3.93929e-09	10.8856	9.7177	9.79551	10.072	10.0688	10.5963	10.6962	10.6735	722	1032	812	1668	2048	1883	2.06981	3.09118	3.18032	6.01707	6.72288	6.65239	5.42974	8.31191	8.45922	16.8384	17.9796	17.5036
28559	id-TRBV28	TRBV28	T cell receptor beta variable 28	V_segment	.	12209	.	TRBV28	2.24342	94.7154	0.544955	2.13908	0.0324291	0.295244	7.0346	5.86602	6.34618	6.45905	6.28979	6.70513	6.73479	6.32441	59	92	33	158	185	46	2.24788	3.58527	1.69029	7.43342	7.961	2.12346	5.89688	9.64047	4.49593	20.802	21.2908	5.5872
10966	NM_006822	RAB40B	RAB40B, member RAS oncogene family	protein_coding	NP_006813.1	18284	.	.	2.23212	67.612	0.355444	3.25907	0.0011178	0.0316192	6.54342	5.39057	5.94326	5.93476	5.99057	6.11786	6.09294	6.18978	43	40	44	83	83	109	0.145672	0.140616	0.201499	0.348669	0.320778	0.448746	0.382143	0.378105	0.535958	0.975731	0.857884	1.18073
53405	NM_001114086,NM_001256023,NM_001370649,NM_001370650,NM_016929,NR_045672,NR_045673,NR_045674	CLIC5	chloride intracellular channel 5	protein_coding	NP_001107558.1;NP_001242952.1;NP_001357578.1;NP_001357579.1;NP_058625.2	13517	607293	.	2.23131	939.386	0.333446	3.47251	0.000515621	0.0171279	10.341	9.18428	9.06569	9.44264	9.73013	9.83839	9.98511	10.3451	358	632	735	916	1202	1717	0.874476	1.64977	2.37188	2.72345	3.43786	5.07726	2.29402	4.4361	6.30885	7.62144	9.19415	13.3592
1880	NM_004951	GPR183	G protein-coupled receptor 183	protein_coding	NP_004942.1	3128	605741	.	2.23017	930.783	0.277182	4.17471	2.98371e-05	0.00204801	10.3274	9.17159	9.18317	9.44827	9.6559	9.81246	10.0733	10.2817	431	633	664	883	1330	1595	3.3619	5.07151	6.97091	8.51619	11.7183	15.0411	8.81928	13.6369	18.5416	23.8321	31.3391	39.5759
4318	NM_004994	MMP9	matrix metallopeptidase 9	protein_coding	NP_004985.2	7176	120361	.	2.21991	265.089	0.335081	3.4335	0.000595844	0.019008	8.51258	7.36605	7.66121	7.66697	7.91761	7.94676	8.36021	8.1868	146	146	200	230	499	361	0.822179	0.84304	1.51292	1.5991	3.16926	2.45204	2.15683	2.26686	4.02414	4.47501	8.47581	6.45175
285972	NR_034033	LINC00996	long intergenic non-protein coding RNA 996	lncRNA	.	27800	.	.	2.21812	1512.48	0.177429	6.4777	9.31321e-11	4.49611e-08	11.026	9.87604	10.1256	10.2443	10.0215	10.8173	10.9439	10.6215	1034	1186	701	2000	2522	1659	6.65352	7.84464	6.06935	15.9147	18.3322	12.901	17.4542	21.0936	16.1436	44.5364	49.0274	33.9448
3691	NM_000213,NM_001005619,NM_001005731,NM_001321123	ITGB4	integrin subunit beta 4	protein_coding	NP_000204.3;NP_001005619.1;NP_001005731.1;NP_001308052.1	6158	147557	.	2.21204	91.3455	0.333963	3.42967	0.000604327	0.0191686	6.9739	5.83254	6.34241	6.33493	6.39511	6.52693	6.53067	6.68061	59	56	58	101	112	158	0.131063	0.12691	0.173327	0.276837	0.279206	0.421492	0.343819	0.341249	0.461026	0.774714	0.746704	1.10902
3672	NM_181501	ITGA1	integrin subunit alpha 1	protein_coding	NP_852478.1	6134	192968	.	2.20882	1959.41	0.285867	3.99933	6.35211e-05	0.00360775	11.3976	10.2539	10.8305	10.1964	10.3116	11.3756	10.9645	11.1327	2052	922	848	3167	2224	2526	2.51356	1.16068	1.39813	4.79627	3.07643	3.73835	6.59384	3.12097	3.71882	13.4221	8.22754	9.83626
28913	id-IGKV3-15	IGKV3-15	immunoglobulin kappa variable 3-15	V_segment	.	5816	.	IGKV3-15	2.2049	703.47	0.257627	4.42776	9.52164e-06	0.000797121	9.91863	8.7784	9.12176	8.93367	9.15315	9.61651	9.37787	9.90394	525	386	428	870	701	1273	20.0141	15.1089	21.9593	40.9802	30.1642	58.6317	52.503	40.6265	58.4085	114.681	80.6707	154.271
84253	NM_001286779,NM_032293,NR_104591	GARNL3	GTPase activating Rap/RanGAP domain like 3	protein_coding	NP_001273708.1;NP_115669.3	25425	.	.	2.1981	27.4756	0.536953	2.11612	0.0343343	0.303951	5.24223	4.09601	4.75269	4.7152	4.69921	4.80002	4.81415	4.80735	27	17	10	34	41	37	0.096247	0.062864	0.045043	0.152715	0.165603	0.160254	0.252485	0.169035	0.119807	0.427364	0.442885	0.421658
1543	NM_000499,NM_001319216,NM_001319217	CYP1A1	cytochrome P450 family 1 subfamily A member 1	protein_coding	NP_000490.1;NP_001306145.1;NP_001306146.1	2595	108330	.	2.18578	357.325	0.290019	3.88992	0.000100279	0.00516846	8.93765	7.80932	7.98028	8.34897	8.13976	8.63119	8.74957	8.51565	167	342	183	459	596	399	0.843839	1.77075	1.24043	2.86363	3.39441	2.4356	2.21365	4.7614	3.29938	8.01372	9.07797	6.4085
28834	id-IGLC7	IGLC7	immunoglobulin lambda constant 7	C_region	.	5861	.	IGLC7	2.18263	298.132	0.35596	3.16346	0.00155903	0.0400345	8.67656	7.54762	8.03635	8.00283	7.6794	8.33349	8.5399	8.15614	264	244	88	373	556	288	10.8294	10.3094	4.81575	18.9417	25.7994	14.2682	28.4088	27.7211	12.8092	53.0073	68.9974	37.5421
84254	NM_032294,NM_172206,NM_172207	CAMKK1	calcium/calmodulin dependent protein kinase kinase 1	protein_coding	NP_115670.1;NP_757343.2;NP_757344.2	1469	611411	.	2.18225	194.618	0.199466	5.64418	1.65974e-08	3.43401e-06	8.06098	6.93289	7.37121	7.4034	7.349	7.73032	7.72773	7.72679	135	145	98	253	276	260	0.499047	0.567381	0.534636	1.26095	1.14529	1.18315	1.30915	1.52564	1.42206	3.5287	3.06294	3.11308
11076	NM_007030	TPPP	tubulin polymerization promoting protein	protein_coding	NP_008961.1	24164	608773	.	2.17823	59.0952	0.362876	3.09516	0.00196708	0.0476409	6.34194	5.21229	5.79123	5.79716	5.74642	5.91109	5.94153	5.96068	45	46	25	69	85	86	0.097363	0.10343	0.073638	0.186533	0.210961	0.228482	0.255414	0.278114	0.195867	0.522001	0.564191	0.601178
646370	NR_135666	IGHV1OR15-3	immunoglobulin heavy variable 1/OR15-3 (pseudogene)	transcribed_pseudogene	.	5565	.	IGHV1/OR15-3	2.17734	270.93	0.275774	4.07062	4.68885e-05	0.00293977	8.53625	7.41455	7.65207	7.92566	7.81974	8.13313	8.31339	8.20812	130	241	152	303	444	355	2.58322	4.94611	4.07695	7.47664	10.0267	8.58514	6.77656	13.2997	10.8441	20.923	26.8153	22.589
64106	NM_022146	NPFFR1	neuropeptide FF receptor 1	protein_coding	NP_071429.1	17425	607448	.	2.16035	49.8309	0.405758	2.73874	0.00616759	0.103626	6.08828	4.98292	5.52073	5.54516	5.56628	5.67286	5.73204	5.63585	29	35	32	62	86	54	0.04043	0.050818	0.059493	0.10795	0.136711	0.092331	0.10606	0.136644	0.158242	0.302093	0.365617	0.24294
114783	NM_001080434	LMTK3	lemur tyrosine kinase 3	protein_coding	NP_001073903.1	19295	.	.	2.15322	46.7901	0.493667	2.24138	0.0250015	0.25608	5.99599	4.89519	5.40434	5.47696	5.47844	5.49982	5.62091	5.61863	20	39	31	39	78	73	0.051763	0.10444	0.108412	0.124528	0.232365	0.231782	0.135791	0.28083	0.288361	0.348483	0.621432	0.60986
3801	NM_001130099,NM_001130100,NM_001318710,NM_001318711,NM_001318712,NM_001318713,NM_001318714,NM_001318715,NM_005550,NR_134678	KIFC3	kinesin family member C3	protein_coding	NP_001123571.1;NP_001123572.1;NP_001305639.1;NP_001305640.1;NP_001305641.1;NP_001305642.1;NP_001305643.1;NP_001305644.1;NP_005541.3	6326	604535	.	2.15155	1446.99	0.238566	4.63343	3.59661e-06	0.000374746	10.9484	9.84229	10.1458	10.1934	9.89	10.8911	10.8237	10.3951	1105	1157	612	2239	2282	1318	4.24024	4.56788	3.02844	10.632	9.86735	6.12474	11.1234	12.2826	8.05524	29.7531	26.3891	16.1153
10765	NM_001314042,NM_001347591,NM_006618	KDM5B	lysine demethylase 5B	protein_coding	NP_001300971.1;NP_001334520.1;NP_006609.3	18039	605393	.	2.14426	3872.92	0.251312	4.37894	1.19258e-05	0.000959564	12.3668	11.2667	11.0587	11.5294	11.7234	12.0161	12.1903	12.2764	1651	2885	2843	4252	5607	5781	2.32894	4.13301	5.40679	7.40651	8.87816	9.77667	6.10952	11.1133	14.3813	20.7267	23.7436	25.7242
84557	NM_032514,NM_181509	MAP1LC3A	microtubule associated protein 1 light chain 3 alpha	protein_coding	NP_115903.1;NP_852610.1	6838	601242	.	2.13993	85.0162	0.371235	2.95651	0.00311143	0.0649321	6.85463	5.76292	6.23276	6.23187	6.32883	6.48235	6.37448	6.54633	51	50	62	113	88	139	0.695277	0.691562	1.12486	1.89374	1.34049	2.28026	1.82392	1.85955	2.99196	5.29952	3.58499	5.99978
5523	NM_001190447,NM_002718,NM_181897	PPP2R3A	protein phosphatase 2 regulatory subunit B''alpha	protein_coding	NP_001177376.1;NP_002709.2;NP_871626.1	9307	604944	.	2.13761	40.1767	0.50346	2.17694	0.0294852	0.28138	5.7748	4.67824	5.29371	5.2	5.2479	5.33142	5.35933	5.39274	41	16	22	44	56	62	0.079144	0.034928	0.05902	0.105752	0.123733	0.143911	0.207619	0.09392	0.156985	0.295941	0.330909	0.378656
5339	NM_000445,NM_201378,NM_201379,NM_201380,NM_201381,NM_201382,NM_201383,NM_201384	PLEC	plectin	protein_coding	NP_000436.2;NP_958780.1;NP_958781.1;NP_958782.1;NP_958783.1;NP_958784.1;NP_958785.1;NP_958786.1	9069	601282	.	2.13034	20713.6	0.228905	4.76654	1.87419e-06	0.000208799	14.7831	13.692	13.524	14.1409	13.8891	14.4461	14.767	14.5584	9797	19239	11584	22766	34555	26422	8.70263	17.5657	13.8259	24.9997	34.6692	28.3536	22.8297	47.2326	36.7748	69.9603	92.7189	74.6034
57497	NM_020737	LRFN2	leucine rich repeat and fibronectin type III domain containing 2	protein_coding	NP_065788.1	21226	612808	.	2.13016	253.068	0.409828	2.662	0.00776786	0.122418	8.42784	7.33772	7.46428	7.86691	7.71644	7.89136	8.35591	7.96467	96	253	146	228	533	270	0.399095	1.07746	0.812905	1.16898	2.49963	1.35538	1.04695	2.89721	2.16221	3.27132	6.68498	3.56625
81831	NM_001201477,NM_018092	NETO2	neuropilin and tolloid like 2	protein_coding	NP_001188406.1;NP_060562.3	14644	607974	.	2.12747	942.089	0.293015	3.717	0.000201599	0.00884775	10.3234	9.23567	9.20928	9.43343	9.74982	9.82205	10.0769	10.2897	442	611	741	883	1321	1593	0.782468	1.11095	1.76491	1.93452	2.64139	3.40967	2.05265	2.98723	4.6944	5.41366	7.06408	8.97145
51308	NM_001271803,NM_016606,NR_073448,NR_073449	REEP2	receptor accessory protein 2	protein_coding	NP_001258732.1;NP_057690.2	17975	609347	.	2.12576	44.5641	0.41563	2.61765	0.00885365	0.134551	5.92073	4.83541	5.39847	5.37394	5.41002	5.55445	5.47832	5.51129	33	26	28	68	52	58	0.197539	0.157778	0.232369	0.513917	0.346722	0.414499	0.518205	0.424251	0.618069	1.43817	0.927267	1.09062
6915	NM_001060,NM_201636	TBXA2R	thromboxane A2 receptor	protein_coding	NP_001051.1;NP_963998.2	11608	188070	.	2.12153	33.8592	0.477629	2.27185	0.0230954	0.24256	5.52313	4.44177	5.00358	5.00485	5.02806	5.15762	5.08104	5.08604	22	22	22	56	40	39	0.107914	0.108281	0.145483	0.342871	0.22037	0.231584	0.283091	0.291157	0.386965	0.959506	0.589354	0.609339
50861	NM_001276310,NM_015894,NR_075070	STMN3	stathmin 3	protein_coding	NP_001263239.1;NP_056978.2	15926	608362	.	2.11555	636.509	0.344936	3.134	0.00172441	0.0432773	9.75528	8.6752	8.58391	9.09504	9.08124	9.15293	9.60777	9.63482	242	559	433	522	1038	1012	1.40883	3.34038	3.39825	3.7321	6.827	7.05526	3.69579	8.982	9.03888	10.4441	18.258	18.5636
100507433	NR_038247,NR_038248,NR_038249,NR_038250	ZNF571-AS1	ZNF571 antisense RNA 1	lncRNA	.	44324	.	.	2.11343	45.567	0.502126	2.15002	0.0315533	0.290889	5.95059	4.87227	5.42629	5.39782	5.41771	5.55589	5.62104	5.42852	36	28	26	63	89	32	0.184828	0.132182	0.160211	0.404145	0.527336	0.183139	0.484862	0.355427	0.426138	1.13098	1.4103	0.481871
90427	NM_001003940,NM_001003942,NM_001003943,NM_033503	BMF	Bcl2 modifying factor	protein_coding	NP_001003940.1;NP_001003942.1;NP_001003943.1;NP_277038.1	24132	606266	.	2.10364	459.481	0.349463	3.07011	0.00213978	0.0504224	9.28208	8.2114	8.22706	8.47059	8.75504	8.82996	8.87472	9.23655	191	304	382	464	543	831	0.546775	0.873238	1.45342	1.60639	1.72962	2.81341	1.43436	2.34806	3.86588	4.4954	4.62568	7.4026
3164	NM_001202233,NM_001202234,NM_002135,NM_173157	NR4A1	nuclear receptor subfamily 4 group A member 1	protein_coding	NP_001189162.1;NP_001189163.1;NP_002126.2;NP_775180.1	7980	139139	.	2.09345	522.659	0.175349	6.07863	1.21216e-09	4.08273e-07	9.46685	8.39955	8.66748	8.81052	8.64471	9.22126	9.2725	9.1375	350	436	261	676	793	625	1.7868	2.25835	1.63641	4.36419	4.61528	3.70388	4.68731	6.07251	4.35261	12.2129	12.343	9.74558
254263	NM_182553,NR_073078,NR_073079	CNIH2	cornichon family AMPA receptor auxiliary protein 2	protein_coding	NP_872359.1	28744	611288	.	2.0886	58.4641	0.444675	2.38947	0.0168727	0.202458	6.30367	5.24544	5.73082	5.75518	5.78611	5.8083	5.88913	6.01366	35	41	39	48	76	110	0.334242	0.397221	0.48416	0.558763	0.811944	1.26927	0.876818	1.06809	1.2878	1.56367	2.17145	3.33966
85407	NM_033119	NKD1	NKD inhibitor of WNT signaling pathway 1	protein_coding	NP_149110.1	17045	607851	.	2.08152	387.841	0.358441	2.95065	0.00317104	0.0657969	9.03343	7.97546	8.11203	8.49359	8.19844	8.62364	9.03183	8.47334	200	397	185	418	806	342	0.154302	0.314751	0.191363	0.398349	0.701821	0.318495	0.404781	0.846338	0.508998	1.11476	1.87694	0.838018
147645	NM_001163922	VSIG10L	V-set and immunoglobulin domain containing 10 like	protein_coding	NP_001157394.1	27111	617740	.	2.08112	272.929	0.227519	4.64736	3.36205e-06	0.00035542	8.52547	7.47062	7.76222	7.86143	7.88549	8.12711	8.34514	8.20392	166	205	170	293	457	345	0.59271	0.750232	0.815598	1.29266	1.84413	1.48766	1.55486	2.01731	2.16938	3.61742	4.93191	3.91429
89790	NM_001171156,NM_001171157,NM_001171158,NM_001171159,NM_001171161,NM_001322105,NM_033130	SIGLEC10	sialic acid binding Ig like lectin 10	protein_coding	NP_001164627.1;NP_001164628.1;NP_001164629.1;NP_001164630.1;NP_001164632.1;NP_001309034.1;NP_149121.2	15620	606091	.	2.08002	303.223	0.187383	5.6387	1.71334e-08	3.49498e-06	8.67842	7.62019	7.95233	8.04758	7.94217	8.40088	8.43505	8.33766	206	247	156	392	453	367	0.88084	1.03157	0.927364	2.00075	2.20942	1.87089	2.31071	2.77381	2.46666	5.599	5.90882	4.92264
26027	NM_015547,NM_147161	ACOT11	acyl-CoA thioesterase 11	protein_coding	NP_056362.1;NP_671517.1	18156	606803	.	2.07328	117.368	0.292976	3.59046	0.000330098	0.0126143	7.30495	6.25942	6.69925	6.65352	6.78116	6.91435	6.96881	6.98827	81	66	84	134	168	166	0.281934	0.239009	0.425579	0.624957	0.7588	0.851576	0.739598	0.642672	1.13198	1.74891	2.02932	2.24065
2152	NM_001178096,NM_001993	F3	coagulation factor III, tissue factor	protein_coding	NP_001171567.1;NP_001984.1	3541	134390	.	2.06742	164.941	0.294742	3.55507	0.000377874	0.0137853	7.79613	6.74978	7.21176	7.06418	7.21048	7.52647	7.35374	7.50897	137	85	106	236	181	236	0.784519	0.496064	0.814353	1.65981	1.16979	1.63209	2.05803	1.33387	2.16606	4.6449	3.12846	4.29432
10608	NM_006454	MXD4	MAX dimerization protein 4	protein_coding	NP_006445.1	13906	.	.	2.0613	1809.47	0.181573	5.74732	9.06705e-09	2.15276e-06	11.2506	10.2076	10.2567	10.5049	10.512	10.9998	11.2118	10.9182	1052	1421	1133	2173	3005	2053	3.57438	4.96189	5.17996	9.12587	11.5273	8.42702	9.3767	13.3421	13.778	25.5383	30.8283	22.173
9079	NM_001130834,NM_001290,NM_001304434,NM_001304435,NR_130734	LDB2	LIM domain binding 2	protein_coding	NP_001124306.1;NP_001281.1;NP_001291363.1;NP_001291364.1	6533	603450	.	2.03781	403.249	0.391727	2.62178	0.00874731	0.133626	9.08007	8.05137	8.40496	8.47627	8.08892	9.04896	8.83959	8.35208	333	370	138	726	602	266	1.79844	2.07123	1.00478	4.97761	3.90145	1.94497	4.71786	5.56935	2.67258	13.9296	10.434	5.11757
23138	NM_015111	N4BP3	NEDD4 binding protein 3	protein_coding	NP_055926.1	29852	.	.	2.02551	3598.52	0.196273	5.18812	2.12429e-07	3.30818e-05	12.2341	11.2163	11.1222	11.4596	11.6013	11.9778	12.1003	12.0721	1863	2754	2561	4204	5251	4807	4.09445	6.21946	7.57704	11.4184	13.0307	12.7615	10.741	16.7236	20.1539	31.9537	34.849	33.5777
100505681	NR_038452	NAPA-AS1	NAPA antisense RNA 1	lncRNA	.	44118	.	.	2.02501	35.9571	0.501956	2.02792	0.0425684	0.339305	5.59039	4.56883	5.10766	5.10544	5.08165	5.12726	5.19912	5.25374	29	28	17	29	51	63	0.580634	0.559621	0.454352	0.713429	1.1468	1.51499	1.52318	1.50477	1.20851	1.99649	3.06697	3.98621
6261	NM_000540,NM_001042723	RYR1	ryanodine receptor 1	protein_coding	NP_000531.2;NP_001036188.1	10483	180901	.	2.02255	59.9225	0.36586	2.77749	0.00547808	0.0969914	6.32449	5.31118	5.8206	5.77179	5.8287	5.9923	5.93104	5.93548	48	34	39	87	76	73	0.040926	0.029581	0.044293	0.091103	0.072671	0.074802	0.107362	0.079542	0.117813	0.254947	0.194351	0.196817
146850	NM_001010855,NM_001290211,NR_110865	PIK3R6	phosphoinositide-3-kinase regulatory subunit 6	protein_coding	NP_001010855.1;NP_001277140.1	27101	611462	.	2.01434	491.923	0.404851	2.49551	0.0125778	0.168319	9.3603	8.35137	8.21013	8.68157	8.83121	8.76416	9.02524	9.36558	167	403	401	394	630	923	0.709238	1.77276	2.27219	2.05367	3.01786	4.65205	1.86055	4.76679	6.04372	5.74709	8.07092	12.2404
203328	NM_001287005,NM_001287006,NM_001287007,NM_001287008,NM_145006	SUSD3	sushi domain containing 3	protein_coding	NP_001273934.1;NP_001273935.1;NP_001273936.1;NP_001273937.1;NP_659443.1	28391	616429	.	2.01105	467.939	0.338641	2.97645	0.00291611	0.0618582	9.28781	8.28001	8.2578	8.80566	8.53791	8.8792	9.21054	8.94391	194	504	259	483	830	548	2.06378	5.72453	3.7375	6.60262	9.96859	7.27168	5.41393	15.3928	9.94121	18.4771	26.6598	19.1331
23271	NM_001297707,NM_001297708,NM_203459	CAMSAP2	calmodulin regulated spectrin associated protein family member 2	protein_coding	NP_001284636.1;NP_001284637.1;NP_982284.1	29188	613775	.	2.00226	70.543	0.352735	2.8396	0.00451695	0.0857392	6.55419	5.55802	6.0149	6.01383	6.06253	6.12169	6.22645	6.22964	48	47	48	68	108	103	0.084463	0.085069	0.114021	0.149956	0.214824	0.220463	0.221572	0.228742	0.303281	0.419644	0.574522	0.580077
1117	NM_001025197,NM_001025199,NM_004000	CHI3L2	chitinase 3 like 2	protein_coding	NP_001020368.1;NP_001020370.1;NP_003991.2	1933	601526	.	-2.00954	305.469	0.288639	-3.48831	0.000486088	0.0165647	7.66625	8.67175	8.45203	8.51451	8.16784	8.05819	8.06147	7.85347	499	540	245	217	240	144	4.45734	4.9393	2.92468	2.3845	2.41841	1.53411	11.693	13.2813	7.77923	6.67289	6.46777	4.03652
84063	NM_001329530,NM_001363667,NM_032123,NM_199179,NM_199180	KIRREL2	kirre like nephrin family adhesion molecule 2	protein_coding	NP_001316459.1;NP_001350596.1;NP_115499.5;NP_954648.3;NP_954649.3	18816	607762	.	-2.02438	65.6894	0.375616	-2.70883	0.00675209	0.110949	5.44184	6.45799	6.13139	6.05308	6.08458	5.91691	5.8943	5.98539	112	84	75	37	35	56	0.491518	0.381716	0.440117	0.196239	0.171194	0.293718	1.2894	1.0264	1.17065	0.549163	0.457838	0.772823
100507540	NR_110952,NR_110953	LINC01504	long intergenic non-protein coding RNA 1504	lncRNA	.	51185	.	.	-2.02451	119.974	0.497259	-2.04636	0.040721	0.33003	6.31151	7.32664	7.1003	7.02753	6.72579	6.83075	6.74558	6.56387	240	203	70	107	90	37	2.63262	2.23854	1.20835	1.56162	1.4085	0.44598	6.90617	6.01925	3.21403	4.3701	3.76687	1.17345
124599	NM_174892	CD300LB	CD300 molecule like family member b	protein_coding	NP_777552.3	30811	610705	.	-2.02682	103.28	0.33187	-3.07113	0.00213249	0.0504224	6.09	7.11311	6.77689	6.68798	6.82049	6.48915	6.61444	6.52377	159	123	139	50	92	61	0.910815	0.719332	1.07089	0.348557	0.591227	0.416522	2.38935	1.93422	2.84843	0.975417	1.58117	1.09594
100874235	NR_046579	CACNA1C-AS2	CACNA1C antisense RNA 2	lncRNA	.	40118	.	.	-2.03985	44.2407	0.503379	-2.04312	0.0410407	0.331872	4.86724	5.88983	5.52171	5.52165	5.4617	5.45126	5.3363	5.36762	72	71	42	43	18	24	1.54052	1.57015	1.19376	1.14084	0.43486	0.603474	4.04126	4.22201	3.17523	3.19258	1.16298	1.58785
84969	NM_001098796,NM_001098797,NM_001098798,NM_032883	TOX2	TOX high mobility group box family member 2	protein_coding	NP_001092266.1;NP_001092267.1;NP_001092268.1;NP_116272.1	16095	611163	.	-2.04245	400.95	0.27291	-3.77525	0.000159846	0.0073261	8.04098	9.07287	8.74998	8.68728	8.94956	8.15034	8.41736	8.46876	555	499	574	164	305	314	2.92264	2.70001	4.09699	1.06405	1.81227	1.99836	7.66698	7.2601	10.8974	2.97768	4.84669	5.25803
100288198	NR_040671	HMGN3-AS1	HMGN3 antisense RNA 1	lncRNA	.	48984	.	.	-2.06585	48.4721	0.532709	-1.96494	0.0494216	0.368765	4.98491	6.02851	5.58692	5.67055	5.64274	5.56614	5.42926	5.52008	58	83	59	44	14	34	0.251526	0.373978	0.345015	0.234935	0.067006	0.177724	0.659829	1.0056	0.917693	0.657451	0.179201	0.467623
10673	NM_001145645,NM_006573	TNFSF13B	TNF superfamily member 13b	protein_coding	NP_001139117.1;NP_006564.1	11929	603969	.	-2.10466	1176.94	0.219162	-4.89859	9.65247e-07	0.000121562	9.56666	10.6398	10.622	10.4038	10.1807	9.84025	9.92798	9.65721	2234	1722	1048	740	912	595	11.029	8.74008	6.99685	4.514	5.07335	3.55405	28.9324	23.5013	18.6106	12.6322	13.5681	9.35135
2701	NM_002060	GJA4	gap junction protein alpha 4	protein_coding	NP_002051.2	4278	121012	.	-2.10558	53.1237	0.429595	-2.50053	0.0124008	0.167226	5.09502	6.17131	5.79618	5.77812	5.75913	5.5798	5.67401	5.65655	86	79	58	19	45	38	0.693013	0.657699	0.631302	0.181047	0.404806	0.370946	1.81798	1.76849	1.67918	0.506649	1.08261	0.976026
124602	NM_153209	KIF19	kinesin family member 19	protein_coding	NP_694941.2	26735	.	.	-2.11021	132.819	0.440434	-2.44619	0.0144375	0.183904	6.41745	7.49315	7.21575	7.24496	6.87474	6.87065	6.93976	6.73078	242	253	80	86	117	51	0.875797	0.939588	0.39008	0.383411	0.475793	0.219105	2.29748	2.52647	1.03756	1.07296	1.27245	0.576504
2053	NM_001256482,NM_001256483,NM_001256484,NM_001979	EPHX2	epoxide hydrolase 2	protein_coding	NP_001243411.1;NP_001243412.1;NP_001243413.1;NP_001970.2	3402	132811	.	-2.11255	112.508	0.482052	-2.23832	0.0252005	0.257431	6.17648	7.25444	7.09952	6.73358	6.71709	6.6408	6.70441	6.49943	278	117	88	74	101	40	1.31384	0.567228	0.558453	0.427581	0.54328	0.224231	3.4466	1.52523	1.48541	1.19656	1.45294	0.589991
22953	NM_001282164,NM_001282165,NM_012226,NM_016318,NM_170682,NM_170683,NM_174872,NM_174873	P2RX2	purinergic receptor P2X 2	protein_coding	NP_001269093.1;NP_001269094.1;NP_036358.2;NP_057402.1;NP_733782.1;NP_733783.1;NP_777361.1;NP_777362.1	15459	600844	.	-2.1148	36.3251	0.526801	-2.0511	0.0402574	0.328293	4.54811	5.62221	5.27037	5.23454	5.12191	5.10838	5.09913	5.11775	73	61	23	22	22	25	0.487064	0.418751	0.203092	0.180543	0.17664	0.19697	1.27772	1.12598	0.540195	0.505238	0.472401	0.518262
773	NM_000068,NM_001127221,NM_001127222,NM_001174080,NM_023035	CACNA1A	calcium voltage-gated channel subunit alpha1 A	protein_coding	NP_000059.3;NP_001120693.1;NP_001120694.1;NP_001167551.1;NP_075461.2	1388	601011	.	-2.11742	207.383	0.306352	-3.53289	0.000411044	0.0147355	7.05708	8.1375	7.92894	7.86493	7.61329	7.50229	7.50774	7.35888	383	339	166	140	156	98	0.579168	0.526769	0.335123	0.259422	0.267331	0.176998	1.51933	1.41644	0.891382	0.725979	0.714945	0.465716
10251	NM_001304990,NM_005840,NM_005840_dup1	SPRY3	sprouty RTK signaling antagonist 3	protein_coding	NP_001291919.1;NP_005831.1	11271	300531	.	-2.12145	64.5527	0.521147	-2.08204	0.0373385	0.318186	5.37048	6.4551	5.86665	6.19843	6.02912	5.90389	5.87508	5.84424	44	153	73	46	43	33	0.062904	0.228205	0.141056	0.081086	0.069877	0.05706	0.145069	0.613626	0.375191	0.20839	0.186878	0.150136
55329	NM_018365	MNS1	meiosis specific nuclear structural 1	protein_coding	NP_060835.1	29636	610766	.	-2.13573	29.4435	0.532582	-2.05552	0.0398291	0.326825	4.23037	5.32614	4.90483	4.8603	4.94147	4.83655	4.7947	4.82039	45	32	44	22	14	19	0.286157	0.208584	0.382141	0.171612	0.099394	0.140974	0.750676	0.560865	1.01644	0.480247	0.265816	0.370929
4730	gene-NDUFV2P1	NDUFV2P1	NADH:ubiquinone oxidoreductase core subunit V2 pseudogene 1	pseudogene	.	7718	.	.	-2.15056	46.6466	0.531665	-2.07784	0.0377245	0.320072	4.88561	5.99396	5.50146	5.53165	5.66802	5.41439	5.40045	5.50193	50	58	81	22	21	44	0.815412	0.96191	1.77493	0.429029	0.37696	0.859931	2.13908	2.58649	4.72105	1.20061	1.00814	2.26263
3669	NM_001303233,NM_001303234,NM_001303235,NM_001303236,NM_001303237,NM_002201,NR_130134	ISG20	interferon stimulated exonuclease gene 20	protein_coding	NP_001290162.1;NP_001290163.1;NP_001290164.1;NP_001290165.1;NP_001290166.1;NP_002192.2	6130	604533	.	-2.1636	17025.9	0.411788	-2.7039	0.00685316	0.111522	13.3939	14.5073	14.5739	14.4012	13.8207	13.6054	13.8348	13.1952	33708	28000	12169	10473	14740	6785	259.058	210.254	122.666	95.3548	123.543	60.5866	679.588	565.355	326.274	266.845	330.402	159.414
53637	NM_001166215,NM_030760	S1PR5	sphingosine-1-phosphate receptor 5	protein_coding	NP_001159687.1;NP_110387.1	14299	605146	.	-2.17719	5560.43	0.21349	-5.2577	1.45868e-07	2.29631e-05	11.7733	12.8957	13.0205	12.5855	12.3946	11.9945	11.9765	11.9725	11741	7426	4801	3352	3605	3383	65.5527	42.6125	35.9278	23.1889	22.7321	22.6403	171.965	114.581	95.563	64.8928	60.7944	59.5708
4600	NM_002463	MX2	MX dynamin like GTPase 2	protein_coding	NP_002454.1	7533	147890	.	-2.18144	29004.3	0.443277	-2.53856	0.0111311	0.157016	14.1543	15.2796	15.234	15.2582	14.6461	14.2891	14.6848	13.8838	51576	52087	22088	16330	27451	10614	199.082	206.646	114.784	77.9082	119.637	49.4839	522.254	555.653	305.309	218.022	319.956	130.201
3667	NM_005544	IRS1	insulin receptor substrate 1	protein_coding	NP_005535.1	6125	147545	.	-2.19189	338.094	0.389702	-2.90523	0.00366979	0.0733098	7.7272	8.8589	8.65594	8.72147	8.12806	7.98023	8.27483	7.91964	614	663	205	165	319	149	0.923919	1.02536	0.414629	0.305736	0.541281	0.269919	2.42372	2.75711	1.10285	0.855586	1.44759	0.710207
200315	NM_001270406,NM_145699	APOBEC3A	apolipoprotein B mRNA editing enzyme catalytic subunit 3A	protein_coding	NP_001257335.1;NP_663745.1	17343	607109	.	-2.19574	1090.02	0.199384	-5.69107	1.26248e-08	2.82762e-06	9.41366	10.5488	10.3544	10.1845	10.3936	9.49431	9.69327	9.83955	1743	1410	1424	489	714	818	16.9182	14.0473	18.5663	5.88625	7.8094	9.58843	44.3816	37.7719	49.3837	16.4723	20.8853	25.2289
26038	NM_015557	CHD5	chromodomain helicase DNA binding protein 5	protein_coding	NP_056372.1	16816	610771	.	-2.19791	130.172	0.421235	-2.69714	0.00699377	0.113301	6.34764	7.48305	7.27037	6.8462	7.12274	6.89208	6.76113	6.77314	283	101	165	100	70	69	0.377449	0.137429	0.29554	0.164499	0.104227	0.109985	0.990165	0.369536	0.786094	0.460343	0.278744	0.289391
57228	NM_001031628,NM_001033873	SMAGP	small cell adhesion glycoprotein	protein_coding	NP_001026798.1;NP_001029045.1	26918	.	.	-2.20358	1128.61	0.22013	-5.17808	2.24181e-07	3.45406e-05	9.46098	10.6003	10.4949	10.483	10.0594	9.71461	9.83159	9.62887	2002	1948	938	652	838	599	17.6754	18.4069	10.1273	6.40731	8.57136	6.13428	46.3678	49.4946	26.9372	17.9305	22.9231	16.1404
9636	NM_005101	ISG15	ISG15 ubiquitin like modifier	protein_coding	NP_005092.1	4053	147571	.	-2.2038	30382.6	0.449207	-2.53778	0.0111557	0.157016	14.2112	15.3512	15.3923	15.2924	14.6039	14.39	14.6973	13.9685	59261	52952	20675	17827	27243	11408	1223.8	1123.92	574.818	455.013	635.224	284.555	3210.39	3022.13	1528.93	1273.33	1698.83	748.716
6691	NM_001271718,NM_001271719,NM_001271720,NM_001271721,NM_001271722,NM_021114,NR_073417,NR_073418,NR_073419	SPINK2	serine peptidase inhibitor, Kazal type 2	protein_coding	NP_001258647.1;NP_001258648.1;NP_001258649.1;NP_001258650.1;NP_001258651.1;NP_066937.1	11245	605753	.	-2.21555	25.7062	0.557518	-2.05852	0.0395401	0.326087	3.99563	5.14815	4.6699	4.68637	4.75217	4.63702	4.62111	4.61204	30	34	42	18	16	13	0.509965	0.598699	0.955153	0.383848	0.326917	0.232381	1.33779	1.60985	2.54057	1.07418	0.874302	0.611436
285180	NM_198483,NR_034176	RUFY4	RUN and FYVE domain containing 4	protein_coding	NP_940885.2	24804	.	.	-2.2232	198.01	0.501483	-2.29846	0.0215358	0.233285	6.94141	8.09336	7.75711	7.92202	7.3426	7.35077	7.52238	7.15767	332	441	103	115	194	58	1.47815	2.01336	0.537801	0.569643	0.948864	0.305732	3.87764	5.41375	1.43047	1.59412	2.53762	0.804437
116285	NM_001318890,NM_052956,NR_134918	ACSM1	acyl-CoA synthetase medium chain family member 1	protein_coding	NP_001305819.1;NP_443188.2	18049	614357	.	-2.23321	28.4097	0.579809	-1.99914	0.0455935	0.351988	4.14012	5.29232	4.90407	4.86928	4.77704	4.77424	4.76211	4.75363	59	48	18	19	18	15	0.357917	0.303921	0.145523	0.137651	0.119626	0.101568	0.938924	0.817217	0.387072	0.385209	0.319927	0.267243
143630	NM_145053	UBQLNL	ubiquilin like	protein_coding	NP_659490.4	28294	.	.	-2.24821	43.5699	0.551705	-2.11848	0.0341344	0.303133	4.74863	5.91305	5.54748	5.47111	5.40873	5.40411	5.35148	5.29432	90	64	36	38	28	13	0.510089	0.371954	0.270815	0.267821	0.174983	0.086949	1.33812	1.00015	0.720331	0.749482	0.46797	0.228779
10410	NM_021034,NR_049759	IFITM3	interferon induced transmembrane protein 3	protein_coding	NP_066362.2	5414	605579	.	-2.31252	27044.1	0.242647	-4.98448	6.21291e-07	8.03474e-05	13.9951	15.2046	15.1663	15.152	14.5926	14.0312	14.4586	14.0645	49529	48151	21553	12692	22315	13643	1066.77	1066.04	624.995	337.887	542.714	354.935	2798.47	2866.48	1662.4	945.557	1451.43	933.897
952	NM_001775,NR_132660	CD38	CD38 molecule	protein_coding	NP_001766.2	1667	107270	.	-2.31337	27453.6	0.212647	-5.69018	1.26904e-08	2.82762e-06	14.0164	15.2264	15.1877	15.1224	14.7113	14.2745	14.3883	13.9851	50076	46278	24107	16431	20425	12267	117.275	111.432	76.0462	47.5698	54.023	34.6942	307.649	299.631	202.272	133.121	144.478	91.2866
23007	NM_001130960,NM_001130961,NM_001349250,NM_001349251,NM_001349252,NM_014996	PLCH1	phospholipase C eta 1	protein_coding	NP_001124432.1;NP_001124433.1;NP_001336179.1;NP_001336180.1;NP_001336181.1;NP_055811.2	29185	612835	.	-2.31529	24.6222	0.59897	-2.02213	0.043163	0.3424	3.8922	5.10418	4.6955	4.58172	4.64069	4.55506	4.56617	4.55735	54	22	30	13	17	14	0.10765	0.044273	0.079099	0.032311	0.036669	0.033391	0.2824	0.119046	0.210392	0.09042	0.098068	0.087859
113730	NM_138433	KLHDC7B	kelch domain containing 7B	protein_coding	NP_612442.3	25145	.	.	-2.32179	5524.33	0.273286	-4.44676	8.71762e-06	0.00074269	11.6997	12.9148	13.079	12.4161	12.4623	11.713	11.8279	12.1602	12625	6320	5252	2465	3102	4265	32.4043	16.6731	18.1487	7.81756	8.98862	13.2223	85.0062	44.8326	48.2731	21.877	24.039	34.7903
5414	NM_001038704,NM_001198713,NM_001256782,NM_001256822,NM_001363803,NM_001368771,NM_001368772,NM_004574,NM_080415,NM_080416,NR_037155,NR_104196,NR_104197	SEPTIN4	septin 4	protein_coding	NP_001033793.3;NP_001185642.1;NP_001243711.1;NP_001243751.1;NP_001350732.1;NP_001355700.1;NP_001355701.1;NP_004565.1;NP_536340.1;NP_536341.1	9165	603696	.	-2.32735	104.008	0.357554	-3.40841	0.000653436	0.0203541	5.96486	7.18543	6.8451	6.63603	6.83576	6.53223	6.55155	6.46216	190	107	146	63	75	47	1.12294	0.638977	1.26411	0.306883	0.494494	0.311842	2.9458	1.71815	3.36236	0.858795	1.32247	0.820515
10178	NM_001163278,NM_001163279,NM_014253	TENM1	teneurin transmembrane protein 1	protein_coding	NP_001156750.1;NP_001156751.1;NP_055068.2	8117	300588	.	-2.32743	21.9314	0.602263	-2.02359	0.0430119	NA	3.72321	4.9381	4.52719	4.44618	4.44801	4.3995	4.39841	4.40642	49	26	21	12	13	14	0.049782	0.026491	0.028432	0.014793	0.014962	0.017104	0.130592	0.071233	0.075624	0.041397	0.040013	0.045004
10365	NM_016270	KLF2	Kruppel like factor 2	protein_coding	NP_057354.1	6347	602016	.	-2.33611	2834.3	0.532863	-2.29723	0.0216058	0.233696	10.7307	11.9547	12.1907	11.473	11.2292	10.9345	10.6557	11.1932	7209	3375	2038	1571	1219	2201	33.6283	16.1779	12.7935	9.0539	6.41695	12.3977	88.2172	43.501	34.0289	25.3368	17.1614	32.6206
102724908	NR_135636	LOC102724908	uncharacterized LOC102724908	lncRNA	.	.	.	.	-2.34719	80.0926	0.51296	-2.39967	0.01641	0.19847	5.58036	6.8117	6.3091	6.5194	6.28258	6.04181	6.20132	6.21489	101	179	72	19	62	62	0.297931	0.542238	0.285214	0.066773	0.204361	0.221205	0.781564	1.45803	0.758629	0.186861	0.546539	0.582029
100131604	NR_147697	DPP4-DT	DPP4 divergent transcript	lncRNA	.	40191	.	.	-2.39722	32.4095	0.523651	-2.40879	0.0160057	0.195456	4.25875	5.51336	5.09525	5.03825	5.01042	4.96537	4.91491	4.94913	65	47	31	23	13	20	0.921392	0.682934	0.583075	0.405555	0.203777	0.33681	2.41709	1.83635	1.5509	1.13492	0.544979	0.886208
257019	NM_001244959,NM_001244960,NM_001244961,NM_001244962,NM_174938	FRMD3	FERM domain containing 3	protein_coding	NP_001231888.1;NP_001231889.1;NP_001231890.1;NP_001231891.1;NP_777598.3	24125	607619	.	-2.40587	463.801	0.368882	-3.43351	0.000595824	0.019008	8.08921	9.35595	8.87915	9.32942	8.7852	8.33687	8.71039	8.23279	595	1056	406	208	433	174	1.54029	2.85749	1.56899	0.672546	1.33727	0.522424	4.04065	7.68355	4.1733	1.88208	3.57636	1.37459
197135	NM_001145112,NM_001330283	PATL2	PAT1 homolog 2	protein_coding	NP_001138584.1;NP_001317212.1	33630	614661	.	-2.42733	1670.69	0.294684	-4.34149	1.4152e-05	0.00111393	9.92919	11.2085	10.7281	11.347	10.6301	10.1225	10.3956	10.0358	2054	3949	1433	835	1295	770	13.9174	27.6388	13.107	6.9866	9.96854	6.28562	36.5096	74.3185	34.8627	19.5516	26.6597	16.5386
84561	NM_001195483,NM_024628	SLC12A8	solute carrier family 12 member 8	protein_coding	NP_001182412.1;NP_078904.3	15595	611316	.	-2.43515	491.999	0.421363	-3.04728	0.00230926	0.0531528	8.16226	9.4461	9.21063	9.35698	8.59657	8.39462	8.79187	8.25152	889	1053	289	220	468	170	3.33155	4.05331	1.45552	1.01558	1.97644	0.766868	8.73967	10.899	3.87148	2.84206	5.28575	2.01777
102800317	NM_001289912	TPTEP2-CSNK1E	TPTEP2-CSNK1E readthrough	protein_coding	NP_001276841.1	53829	.	.	-2.4489	36.4921	0.624311	-2.0697	0.0384809	0.322047	4.40766	5.69376	5.14685	5.33232	5.1191	5.12212	5.05206	5.07001	41	97	26	29	15	18	0.156089	0.383886	0.132169	0.135184	0.064528	0.083238	0.409469	1.03224	0.351552	0.378305	0.172574	0.219013
90859	gene-NT5C3AP1	NT5C3AP1	5'-nucleotidase, cytosolic IIIA pseudogene 1	pseudogene	.	18530	.	.	-2.4627	52.722	0.468854	-2.77323	0.00555032	0.0973905	4.93158	6.2274	5.85119	5.76389	5.66879	5.62911	5.60316	5.56006	113	82	42	36	33	21	0.884618	0.660921	0.433251	0.347794	0.291142	0.197855	2.32062	1.77716	1.15239	0.973283	0.778626	0.520592
440836	NM_001014440	ODF3B	outer dense fiber of sperm tails 3B	protein_coding	NP_001014440.2	34388	.	.	-2.46633	1281.12	0.218093	-5.9716	2.34941e-09	6.94418e-07	9.53	10.8321	10.8208	10.5056	10.3313	9.71023	9.87833	9.89957	2664	1854	1200	588	814	789	36.119	25.835	21.9055	9.85448	12.4593	12.9138	94.7511	69.4681	58.2656	27.5772	33.321	33.9785
3681	NM_001318185,NM_005353	ITGAD	integrin subunit alpha D	protein_coding	NP_001305114.1;NP_005344.2	6146	602453	.	-2.46916	61.9687	0.662646	-1.9679	0.04908	0.366973	5.15656	6.46384	5.75689	5.8875	6.16818	5.70783	5.70153	5.86185	39	75	140	22	23	60	0.12739	0.257762	0.63135	0.091537	0.087701	0.242377	0.334184	0.693101	1.6793	0.25616	0.234545	0.637738
3902	NM_002286	LAG3	lymphocyte activating 3	protein_coding	NP_002277.4	6476	153337	.	-2.47326	11416.6	0.205477	-6.35797	2.04432e-10	8.97207e-08	12.6825	13.989	13.861	13.7478	13.7027	12.5882	12.9747	13.1308	19766	17390	13144	4198	7224	8096	131.582	118.987	117.802	34.5375	54.2981	65.101	345.18	319.946	313.337	96.6512	145.214	171.292
430	NM_005170	ASCL2	achaete-scute family bHLH transcription factor 2	protein_coding	NP_005161.1	739	601886	.	-2.47407	448.577	0.366307	-3.56774	0.000360078	0.0134062	8.01301	9.3193	9.37529	8.75315	8.63016	8.2533	8.41353	8.47387	1177	514	338	189	282	295	8.37027	3.75694	3.23264	1.65835	2.26232	2.52804	21.9578	10.1021	8.59836	4.64081	6.05031	6.65172
400941	NR_038369	LINC00487	long intergenic non-protein coding RNA 487	lncRNA	.	42947	.	.	-2.47957	78.871	0.413926	-3.16504	0.00155061	0.03996	5.50395	6.81202	6.34842	6.45335	6.29231	6.18741	6.16011	6.06172	118	156	77	55	53	26	0.723475	0.984383	0.636887	0.412247	0.365481	0.190033	1.89789	2.64692	1.69403	1.15365	0.977436	0.50001
101929125	NR_109859	LINC01730	long intergenic non-protein coding RNA 1730	lncRNA	.	52518	.	.	-2.48946	17.7174	0.614069	-2.14281	0.0321284	NA	3.34493	4.65958	4.16768	4.17281	4.16306	4.11075	4.10598	4.09549	28	29	21	11	11	8	0.506779	0.542902	0.520088	0.232585	0.220385	0.166241	1.32944	1.45982	1.38336	0.650877	0.589393	0.437409
729291	NR_148936	LOC729291	uncharacterized LOC729291	lncRNA	.	.	.	.	-2.50672	21.6489	0.63903	-2.07471	0.0380133	NA	3.6284	4.95098	4.44103	4.45359	4.47465	4.39944	4.35031	4.38819	30	33	31	16	6	14	0.075923	0.084911	0.105435	0.049485	0.016145	0.042081	0.19917	0.228319	0.280443	0.13848	0.043179	0.110722
135458	NM_148959	HUS1B	HUS1 checkpoint clamp component B	protein_coding	NP_683762.2	16485	609713	.	-2.51623	22.7944	0.589526	-2.25819	0.0239338	NA	3.69512	5.02842	4.50028	4.52024	4.56742	4.46608	4.43839	4.44149	28	33	37	16	11	11	0.353544	0.427179	0.623295	0.23787	0.152079	0.166834	0.927452	1.14865	1.65788	0.665665	0.406716	0.43897
91624	NM_001172309,NM_144573	NEXN	nexilin F-actin binding protein	protein_coding	NP_001165780.1;NP_653174.3	29557	613121	.	-2.53944	616.876	0.625837	-2.14834	0.0316867	0.291432	8.4456	9.78971	9.87955	9.24221	9.00265	9.10026	8.61014	8.50099	1643	751	428	534	274	210	6.37025	3.17355	2.23073	2.55707	1.27014	0.983352	16.7111	8.53341	5.93343	7.1558	3.39684	2.58738
103344928	NR_145481	KIAA1614-AS1	KIAA1614 antisense RNA 1	lncRNA	.	50644	.	.	-2.58418	29.5029	0.589355	-2.32407	0.0201216	0.2245	4.04621	5.40888	4.915	4.93112	4.88985	4.84425	4.76696	4.8059	48	52	32	24	8	16	0.431491	0.478685	0.382818	0.267517	0.07911	0.174566	1.13193	1.28714	1.01824	0.748631	0.211569	0.459314
729092	NM_001144000	AGAP5	ArfGAP with GTPase domain, ankyrin repeat and PH domain 5	protein_coding	NP_001137472.1	23467	.	.	-2.59022	84.5399	0.619144	-2.2177	0.0265754	0.265993	5.56	6.92959	6.41039	6.62886	6.25555	6.23603	6.04215	6.2699	123	209	56	56	14	67	0.665073	1.16373	0.40859	0.369315	0.085298	0.433939	1.74469	3.12916	1.08679	1.03351	0.228121	1.14177
2537	NM_002038,NM_022872,NM_022873	IFI6	interferon alpha inducible protein 6	protein_coding	NP_002029.3;NP_075010.1;NP_075011.1	4054	147572	.	-2.68425	65240.7	0.469602	-3.03347	0.00241762	0.0547956	15.1121	16.5366	16.5105	16.4697	15.7419	15.2504	15.6998	14.9554	130995	124127	47054	29981	53711	22046	2112.44	2058.22	1021.61	597.753	978.478	429.489	5541.57	5534.37	2717.33	1672.78	2616.83	1130.06
6355	NM_005623	CCL8	C-C motif chemokine ligand 8	protein_coding	NP_005614.2	10635	602283	.	-2.71265	169.251	0.329984	-4.36293	1.28329e-05	0.00102685	6.51026	7.95039	7.68853	7.3815	7.46418	7.09188	7.18769	7.03016	370	205	193	82	121	68	5.6441	3.21052	3.9531	1.53553	2.07149	1.25278	14.8062	8.6328	10.5147	4.29709	5.53996	3.29628
83853	NM_001201466,NM_031916	ROPN1L	rhophilin associated tail protein 1 like	protein_coding	NP_001188395.1;NP_114122.2	24060	611756	.	-2.72327	25.4339	0.710314	-2.03479	0.0418718	0.336158	3.76913	5.21855	4.65121	4.59918	4.76154	4.56674	4.54826	4.60956	35	21	53	11	8	21	0.42311	0.264372	0.900613	0.166562	0.11047	0.310947	1.10995	0.710874	2.3955	0.466115	0.295438	0.818157
2766	NM_006877	GMPR	guanosine monophosphate reductase	protein_coding	NP_006868.3	4376	139265	.	-2.73675	888.86	0.620812	-2.33962	0.0193034	0.220482	8.89405	10.3465	10.155	10.2831	9.37803	9.13537	9.55681	8.85542	1712	1947	513	392	778	254	14.9311	17.4544	6.01352	4.22534	7.65799	2.67623	39.1687	46.9335	15.9951	11.8244	20.4804	7.04164
119	NM_001185054,NM_001185055,NM_001617,NM_017482,NM_017488	ADD2	adducin 2	protein_coding	NP_001171983.1;NP_001171984.1;NP_001608.1;NP_059516.2;NP_059522.1	244	102681	.	-2.74434	62.4225	0.581734	-2.50365	0.0122919	0.166533	5.06067	6.51524	6.09259	5.83819	6.05328	5.84298	5.70181	5.81635	134	50	94	44	14	39	0.195934	0.071232	0.17737	0.075187	0.020939	0.065995	0.513995	0.191536	0.471778	0.210408	0.056	0.173644
400612	NR_126169	PRR29-AS1	PRR29 antisense RNA 1	lncRNA	.	51822	.	.	-2.7501	24.5989	0.650045	-2.2452	0.024755	0.254998	3.7143	5.17282	4.67025	4.6551	4.61276	4.56439	4.5745	4.51715	47	42	24	15	19	5	0.209432	0.192178	0.143973	0.079687	0.091738	0.024201	0.549404	0.516751	0.382948	0.223001	0.245344	0.063676
54979	NM_017878	PLAAT2	phospholipase A and acyltransferase 2	protein_coding	NP_060348.1	17824	613866	.	-2.80758	59.6968	0.487898	-3.05254	0.00226912	0.0525647	4.96966	6.46041	5.9883	6.00108	5.86407	5.70715	5.81974	5.7034	110	113	54	21	52	21	1.96058	2.05954	1.27354	0.460271	1.03481	0.432116	5.14319	5.53794	3.38744	1.28804	2.76749	1.13698
53831	NM_020370	GPR84	G protein-coupled receptor 84	protein_coding	NP_065103.1	4535	606383	.	-2.82766	160.194	0.411991	-3.6399	0.000272739	0.0110957	6.38715	7.88684	7.60007	7.26829	7.39511	6.87853	6.98176	7.15471	356	185	192	45	78	125	3.09518	1.65353	2.2462	0.474742	0.761232	1.30772	8.1196	4.4462	5.97457	1.32854	2.03583	3.44085
284194	NM_001042685,NM_001367292	LGALS9B	galectin 9B	protein_coding	NP_001036150.1;NP_001354221.1	24842	.	.	-2.85623	1031.28	0.262079	-5.77733	7.5897e-09	1.83203e-06	9.06308	10.5771	10.309	10.4461	9.99598	9.42106	9.63706	9.20979	1782	2048	966	492	731	368	13.6832	16.1676	9.97782	4.66206	6.33454	3.40081	35.8951	43.4734	26.5396	13.0465	16.941	8.94815
100129086	gene-HIGD1AP1	HIGD1AP1	HIG1 hypoxia inducible domain family member 1A pseudogene 1	pseudogene	.	22804	.	.	-2.8572	55.7423	0.479857	-3.15636	0.0015975	0.0408052	4.85557	6.3669	5.95749	5.76167	5.80756	5.69276	5.63357	5.61005	131	64	62	38	27	20	1.26993	0.634708	0.811204	0.449194	0.293432	0.225537	3.33141	1.70667	2.15769	1.25704	0.78475	0.593428
3448	NM_002172	IFNA14	interferon alpha 14	protein_coding	NP_002163.2	5420	147579	.	-2.86085	17.0831	0.769796	-1.96993	0.0488465	NA	3.15328	4.65932	4.13687	4.13501	4.05085	4.06034	4.02943	4.02695	36	35	10	13	7	6	0.460921	0.45854	0.165045	0.202996	0.093159	0.094647	1.20914	1.23297	0.438997	0.568072	0.249142	0.249033
25975	NM_001167890,NM_015507	EGFL6	EGF like domain multiple 6	protein_coding	NP_001161362.1;NP_056322.2	3235	300239	.	-2.88272	70.9728	0.544196	-2.80677	0.00500413	0.0918566	5.18985	6.72035	6.16606	6.03776	6.3421	5.87558	5.91699	6.03514	108	66	138	19	31	58	0.583725	0.365215	1.00992	0.122914	0.186582	0.380959	1.53129	0.982032	2.68625	0.343967	0.498992	1.00237
342346	NM_001145011	C16orf96	chromosome 16 open reading frame 96	protein_coding	NP_001138483.1	40031	.	.	-2.88694	15.7972	0.660922	-2.31425	0.0206539	NA	3.02273	4.55258	3.99299	4.00552	4.00303	3.94164	3.93764	3.92654	24	27	21	9	9	6	0.089739	0.10341	0.103592	0.038813	0.036444	0.024109	0.235413	0.278061	0.275541	0.108616	0.097464	0.063435
157627	NR_024281	LINC00599	long intergenic non-protein coding RNA 599	lncRNA	.	27231	.	.	-2.90405	30.6514	0.660433	-2.32888	0.0198655	0.222599	3.9748	5.51033	4.85554	5.0429	4.94961	4.83618	4.79843	4.85567	24	77	39	16	9	21	0.106934	0.355792	0.232539	0.085451	0.043937	0.114038	0.28052	0.956693	0.618522	0.239131	0.117505	0.300054
767557	NR_003189	SYS1-DBNDD2	SYS1-DBNDD2 readthrough (NMD candidate)	lncRNA	.	33535	.	.	-2.92814	83.2052	0.631451	-2.45464	0.0141025	0.181815	5.40118	6.95596	6.31672	6.12429	6.65708	6.01666	6.20351	6.09406	110	51	197	20	69	38	1.07435	0.50779	2.58351	0.239403	0.762442	0.445586	2.81834	1.3654	6.87176	0.669957	2.03906	1.17242
80326	NM_025216	WNT10A	Wnt family member 10A	protein_coding	NP_079492.2	13829	606268	.	-3.0523	81.2738	0.50505	-3.1876	0.00143458	0.0378452	5.32879	6.93495	6.62147	6.27453	6.21335	6.14049	6.06958	6.09188	235	95	60	47	34	37	1.50205	0.619639	0.513506	0.366389	0.240523	0.278595	3.94032	1.66616	1.36585	1.02532	0.643251	0.733034
3429	NM_001288954,NM_001288957,NM_001288958,NM_001288960,NM_001288995,NM_001366993,NM_001366994,NM_005532	IFI27	interferon alpha inducible protein 27	protein_coding	NP_001275883.1;NP_001275886.1;NP_001275887.1;NP_001275889.1;NP_001275924.1;NP_001353922.1;NP_001353923.1;NP_005523.3	5397	600009	.	-3.07048	602.396	0.285844	-5.66206	1.49564e-08	3.1855e-06	8.2097	9.82773	9.58904	9.61129	9.11271	8.68032	8.80867	8.5173	1179	1194	501	281	382	216	24.8656	25.8205	14.4514	7.31602	9.02158	5.43646	65.23	69.429	38.4388	20.4735	24.1272	14.3043
105369192	NR_134236,NR_134237,NR_134238	PPM1K-DT	PPM1K divergent transcript	lncRNA	.	54093	.	.	-3.09589	14.5093	0.689902	-2.36316	0.0181197	NA	2.82106	4.45627	3.87136	3.87254	3.885	3.80971	3.81977	3.80863	23	23	21	6	9	6	0.208717	0.185461	0.21745	0.056528	0.079092	0.051278	0.547529	0.49869	0.578388	0.158192	0.211523	0.134921
57801	NM_001142467,NM_021170	HES4	hes family bHLH transcription factor 4	protein_coding	NP_001135939.1;NP_066993.1	24149	608060	.	-3.10976	130.686	0.68555	-2.38758	0.0169597	0.202924	5.99116	7.62762	7.38008	7.05124	6.58564	6.61562	6.81349	6.47148	390	213	42	53	115	23	5.64557	3.10168	0.798542	0.917821	1.7839	0.385338	14.8101	8.34014	2.12401	2.56847	4.77083	1.01389
79570	NM_024522	NKAIN1	sodium/potassium transporting ATPase interacting 1	protein_coding	NP_078798.2	25743	612871	.	-3.14626	34.7195	0.80119	-2.06398	0.0390199	0.323878	4.06772	5.71891	5.24337	5.14638	4.95212	4.98042	5.01082	4.93068	97	65	10	17	26	7	0.432906	0.297379	0.05803	0.091016	0.130504	0.037205	1.13564	0.799626	0.154351	0.254703	0.349017	0.097893
54894	NM_001305544,NM_001305545,NM_017763	RNF43	ring finger protein 43	protein_coding	NP_001292473.1;NP_001292474.1;NP_060233.3	18505	612482	.	-3.20275	383.045	0.436761	-3.84492	0.00012059	0.00595291	7.51013	9.18932	8.88008	8.93983	8.35172	8.06556	8.26567	7.72981	765	815	278	179	287	78	1.82959	1.91638	0.855536	0.618129	0.741108	0.215484	4.79957	5.15298	2.27561	1.7298	1.98201	0.566978
654346	NM_001040078	LGALS9C	galectin 9C	protein_coding	NP_001035167.2	33874	.	.	-3.2599	579.481	0.240287	-7.09495	1.29398e-12	9.37035e-10	8.08843	9.79243	9.57896	9.34194	9.30151	8.73775	8.60396	8.43605	1203	887	668	324	284	194	9.2249	6.9909	6.89002	3.06348	2.45828	1.78842	24.1997	18.7979	18.3265	8.57299	6.57439	4.70566
5730	NM_000954	PTGDS	prostaglandin D2 synthase	protein_coding	NP_000945.3	9592	176803	.	-3.2715	250.099	0.369675	-4.62555	3.73597e-06	0.000381042	6.87189	8.58148	8.25878	8.22958	7.7985	7.49263	7.64913	7.39133	527	498	192	103	168	78	8.53524	8.28782	4.18518	2.05286	3.05516	1.51321	22.3905	22.2852	11.132	5.74483	8.17066	3.98152
6373	NM_001302123,NM_005409	CXCL11	C-X-C motif chemokine ligand 11	protein_coding	NP_001289052.1;NP_005400.1	10638	604852	.	-3.27824	999.091	0.294658	-5.81325	6.12731e-09	1.58467e-06	8.86778	10.5803	10.6006	10.0052	9.94527	9.41276	9.33095	9.12112	2563	1299	958	522	510	347	22.8079	11.8687	11.4638	5.7362	5.10793	3.71602	59.832	31.9139	30.492	16.0525	13.6606	9.7775
121551	NM_001017523,NM_001018072,NM_001347943,NM_001347944	BTBD11	BTB domain containing 11	protein_coding	NP_001017523.1;NP_001018082.1;NP_001334872.1;NP_001334873.1	23844	.	.	-3.38071	445.889	0.264922	-6.63337	3.28111e-11	1.76001e-08	7.66903	9.42681	9.09146	9.07495	8.87414	8.04831	8.33223	8.32689	841	812	493	123	250	233	1.92445	1.90855	1.51818	0.34587	0.644426	0.64319	5.04842	5.13192	4.03815	0.967897	1.72344	1.69235
100874246	NR_046748	ARHGAP31-AS1	ARHGAP31 antisense RNA 1	lncRNA	.	41235	.	.	-3.39465	11.066	0.858585	-2.05368	0.0400062	NA	2.32586	4.09747	3.45072	3.49422	3.48764	3.4219	3.43724	3.41653	12	23	17	4	8	3	0.243377	0.483986	0.464227	0.08849	0.166623	0.064544	0.638451	1.3014	1.23478	0.247635	0.445614	0.169828
392267	gene-IMPDH1P6	IMPDH1P6	inosine monophosphate dehydrogenase 1 pseudogene 6	pseudogene	.	33961	.	.	-3.39938	12.716	0.834871	-2.11442	0.0344793	NA	2.52594	4.29811	3.62478	3.67261	3.71149	3.61342	3.61062	3.60778	10	22	26	6	6	5	0.052632	0.126224	0.198664	0.040001	0.035644	0.02949	0.13807	0.339405	0.528417	0.11194	0.095324	0.077594
340596	NM_178175	LHFPL1	LHFPL tetraspan subfamily member 1	protein_coding	NP_835469.1	6587	300566	.	-3.45482	23.901	0.665559	-2.68738	0.00720149	0.115375	3.42515	5.2118	4.59382	4.6685	4.52627	4.4822	4.50376	4.47589	40	61	17	9	15	8	0.33351	0.527116	0.18716	0.090148	0.133573	0.073366	0.8749	1.41737	0.497818	0.252273	0.357224	0.193038
100133985	NR_024444	LINC01816	long intergenic non-protein coding RNA 1816	lncRNA	.	52621	.	.	-3.46109	12.1586	0.906197	-1.97664	0.0480821	NA	2.44094	4.23933	3.58836	3.55283	3.6537	3.54955	3.54194	3.5296	18	9	28	7	6	3	0.357241	0.182879	0.726866	0.150513	0.13438	0.067834	0.937152	0.491747	1.93336	0.421202	0.359384	0.178483
2740	NM_002062,NR_136562,NR_136563	GLP1R	glucagon like peptide 1 receptor	protein_coding	NP_002053.3	4324	138032	.	-3.77213	331.433	0.781907	-2.44963	0.0143005	0.182801	7.11791	9.03333	8.5412	8.87662	7.8442	7.65671	7.99454	7.47529	611	928	153	108	245	64	1.26883	2.00497	0.404889	0.28757	0.543526	0.151935	3.32852	5.3912	1.07695	0.804751	1.4536	0.399769
127254	NM_001002912	ERICH3	glutamate rich 3	protein_coding	NP_001002912.4	25346	.	.	-3.78816	4888.15	0.763265	-2.51747	0.0118201	0.16335	10.9956	12.9171	12.6733	12.9353	11.6689	11.2136	11.8195	10.4807	9767	12430	2679	1715	3773	647	17.8418	23.3384	6.58685	3.87186	7.78133	1.42597	46.8045	62.7549	17.5201	10.8352	20.8103	3.75199
3447	NM_006900	IFNA13	interferon alpha 13	protein_coding	NP_008831.3	5419	147578	.	-3.79356	20.1116	0.72077	-2.66875	0.00761348	NA	3.07005	4.99209	4.4164	4.31865	4.29347	4.2449	4.25845	4.2294	56	28	17	8	12	5	1.06741	0.546402	0.42406	0.178234	0.250498	0.105267	2.80015	1.46923	1.12794	0.498778	0.669928	0.276976
10417	NM_001128325,NM_001199021,NM_012445	SPON2	spondin 2	protein_coding	NP_001121797.1;NP_001185950.1;NP_036577.2	11253	605918	.	-3.80259	925.731	0.831674	-2.31699	0.0205042	0.226862	8.59076	10.5176	10.6107	10.0214	8.95901	9.25394	9.04062	8.62323	2932	1540	310	519	421	195	23.9295	12.6184	3.39065	5.19103	3.88025	1.89416	62.7744	33.9297	9.01865	14.5268	10.3773	4.98388
92340	NM_001164257,NM_001191029,NM_001191030,NM_001191031	PRR29	proline rich 29	protein_coding	NP_001157729.1;NP_001177958.1;NP_001177959.1;NP_001177960.1	25673	.	.	-3.92379	235.816	0.287523	-6.85946	6.91231e-12	3.93929e-09	6.58345	8.55356	8.24573	7.91378	7.93089	7.42189	7.32271	7.40234	565	334	273	101	82	99	2.40491	1.44678	1.54529	0.520509	0.387636	0.510395	6.30881	3.89026	4.11024	1.45661	1.03669	1.34294
3439	NM_024013	IFNA1	interferon alpha 1	protein_coding	NP_076918.1	5417	147660	.	-3.94335	28.0447	0.833021	-2.3762	0.017492	0.207313	3.50474	5.48344	4.88834	4.86836	4.69268	4.68245	4.71597	4.6424	70	63	12	11	20	3	1.03693	0.957816	0.234465	0.191148	0.324189	0.053398	2.72017	2.57548	0.623645	0.534916	0.867006	0.1405
9576	NM_001253854,NM_001253855,NM_012443,NM_172242	SPAG6	sperm associated antigen 6	protein_coding	NP_001240783.1;NP_001240784.1;NP_036575.1;NP_758442.1	11215	605730	.	-4.1088	86.541	0.560061	-3.64017	0.00027246	0.0110957	5.0822	7.12108	6.62494	6.51415	6.35678	6.16577	6.2167	6.03604	205	156	79	37	54	10	0.991364	0.792905	0.509205	0.204881	0.271655	0.05194	2.60065	2.13205	1.35441	0.573347	0.726509	0.136663
3440	NM_000605	IFNA2	interferon alpha 2	protein_coding	NP_000596.2	5423	147562	.	-4.32476	20.2806	0.891658	-2.36932	0.017821	NA	2.92767	5.04231	4.39652	4.39536	4.2481	4.22488	4.27091	4.22396	50	49	8	4	15	4	0.565501	0.571984	0.115878	0.051786	0.18177	0.047033	1.48348	1.53801	0.308219	0.144919	0.486124	0.123752
201853	NR_126435	LINC00504	long intergenic non-protein coding RNA 504	lncRNA	.	43555	.	.	-4.32836	124.268	0.356324	-5.9323	2.98717e-09	8.31986e-07	5.54315	7.65755	7.14056	7.12958	6.89786	6.53564	6.63858	6.57282	262	253	121	33	63	43	0.737486	0.73055	0.457062	0.114606	0.197733	0.142982	1.93465	1.96439	1.21572	0.320718	0.528813	0.37621
101180901	NR_073584	IPO11-LRRC70	IPO11-LRRC70 readthrough	lncRNA	.	.	.	.	-5.02629	29.238	0.882798	-2.63876	0.00832087	0.129304	3.287	5.6063	4.92701	4.94628	4.7569	4.76855	4.67974	4.70054	68	73	16	20	2	6	0.486309	0.540521	0.146805	0.1717	0.008792	0.045847	1.27574	1.45341	0.39048	0.480493	0.023513	0.120632
728407	NR_029388	PARGP1	poly(ADP-ribose) glycohydrolase pseudogene 1	transcribed_pseudogene	.	45008	.	.	-5.26846	26.4714	0.665913	-3.60014	0.000318044	0.0123411	3.08082	5.47515	4.69786	4.83652	4.68379	4.60055	4.5956	4.57501	37	77	26	10	10	5	0.601917	1.28797	0.555869	0.185082	0.175743	0.086094	1.57901	3.46324	1.47853	0.517942	0.470003	0.22653
4503	gene-MT2P1	MT2P1	metallothionein 2 pseudogene 1	pseudogene	.	7407	.	.	-5.35227	10.9149	1.0228	-2.36621	0.0179714	NA	1.7936	4.19873	3.50482	3.41784	3.42535	3.39741	3.37225	3.38231	35	12	11	6	1	3	1.1351	0.374832	0.45021	0.22055	0.013603	0.110129	2.9777	1.00789	1.1975	0.617198	0.03638	0.289769
3441	NM_021068	IFNA4	interferon alpha 4	protein_coding	NP_066546.1	5425	147564	.	-5.86335	14.6803	1.02816	-2.48184	0.0130707	NA	2.08946	4.64989	3.91729	3.91543	3.81527	3.77774	3.81683	3.78214	37	36	8	1	10	2	0.4928	0.491424	0.143744	0.007814	0.144291	0.020374	1.29276	1.3214	0.382339	0.021868	0.38589	0.053606
9172	NM_003970	MYOM2	myomesin 2	protein_coding	NP_003961.3	7614	603509	.	-8.01809	1552.01	0.983943	-3.05227	0.00227119	0.0525647	8.42718	11.4303	11.6122	9.37394	10.3809	9.41201	8.89044	8.72806	6645	595	1529	537	275	193	17.4545	1.60435	5.40468	1.74235	0.814405	0.611087	45.7885	4.31396	14.3757	4.87585	2.17803	1.60788
3444	NM_021057	IFNA7	interferon alpha 7	protein_coding	NP_066401.2	5428	147567	.	-12.172	10.987	1.14694	-3.14358	0.00166893	NA	0.731825	4.34435	3.50465	3.47261	3.39414	3.37224	3.38043	3.3719	35	26	5	1	3	1	0.612675	0.460341	0.105162	0.021443	0.058366	0.01078	1.60723	1.23782	0.279717	0.060007	0.156092	0.028365
100533179	NR_037904	UBE2F-SCLY	UBE2F-SCLY readthrough (NMD candidate)	lncRNA	.	48339	.	.	-12.9196	37.1433	1.13654	-3.24802	0.00116209	0.0323778	2.4136	6.10766	5.40302	4.76008	4.79984	4.74101	4.76373	4.71624	202	10	14	5	10	1	0.890619	0.044359	0.081746	0.024481	0.047236	0.005149	2.33637	0.119277	0.217434	0.068509	0.126328	0.013548
100532737	NR_037853	ATP6V1G2-DDX39B	ATP6V1G2-DDX39B readthrough (NMD candidate)	lncRNA	.	41999	.	.	-21.3721	754.503	0.872045	-5.06586	4.06561e-07	5.69323e-05	6.076	10.4934	10.2761	8.2461	9.69023	7.70955	7.54612	7.54933	2912	275	1263	84	59	55	16.6186	1.60793	9.70275	0.58679	0.378504	0.37914	43.5956	4.3236	25.808	1.6421	1.01226	0.997584

## Sheet: GO_stat
source	term_id	term_name	intersections	adjusted_p_value	term_size	query_size	intersection_size	effective_domain_size	intersection_size_UP	intersection_size_DOWN
GO:BP	GO:0060337	type I interferon signaling pathway	10410, 3429, 2537, 3441, 4600, 9636, 3448, 3447, 4321, 3440, 3669, 3444, 3439	1.81899e-07	96	211	13	18123	1	12
GO:BP	GO:0071357	cellular response to type I interferon	10410, 3429, 2537, 3441, 4600, 9636, 3448, 3447, 4321, 3440, 3669, 3444, 3439	1.81899e-07	97	211	13	18123	1	12
GO:BP	GO:0034340	response to type I interferon	10410, 3429, 2537, 3441, 4600, 9636, 3448, 3447, 4321, 3440, 3669, 3444, 3439	2.3124e-07	102	211	13	18123	1	12
GO:BP	GO:0022610	biological adhesion	3681, 3553, 5328, 2043, 6659, 119, 3485, 57608, 1293, 3915, 64072, 10417, 1840, 3801, 10673, 284194, 10893, 654346, 3897, 27299, 91584, 58494, 9265, 928, 3691, 146850, 25975, 4973, 3902, 55698, 2041, 3576, 10457, 3682, 4321, 10178, 89790, 84063, 23166, 3440, 28984, 91624, 1824, 3672, 5792, 632	7.7929e-07	1509	211	46	18123	34	12
GO:BP	GO:0007155	cell adhesion	3681, 3553, 5328, 2043, 6659, 119, 3485, 57608, 1293, 3915, 64072, 10417, 1840, 3801, 10673, 284194, 10893, 654346, 3897, 27299, 91584, 58494, 9265, 928, 3691, 146850, 25975, 4973, 3902, 55698, 2041, 3576, 10457, 3682, 4321, 10178, 89790, 84063, 23166, 3440, 28984, 91624, 1824, 3672, 5792, 632	7.7929e-07	1502	211	46	18123	34	12
GO:BP	GO:0048869	cellular developmental process	22953, 219699, 3553, 349667, 8437, 430, 53637, 89797, 3725, 9902, 55329, 100533177, 353500, 4810, 2043, 6659, 1880, 83881, 3887, 4257, 360, 390937, 5453, 85458, 3915, 64072, 81618, 85407, 79689, 1840, 6361, 10673, 4318, 9619, 57801, 10893, 5414, 10251, 50861, 3897, 91584, 58494, 928, 3691, 146850, 3441, 25975, 10769, 6261, 11076, 3902, 55698, 10501, 2041, 9636, 10765, 23271, 3448, 5523, 10457, 34…	7.92106e-06	4468	211	89	18123	63	26
GO:BP	GO:0030154	cell differentiation	22953, 219699, 3553, 349667, 8437, 430, 53637, 89797, 3725, 9902, 55329, 100533177, 353500, 4810, 2043, 6659, 1880, 83881, 3887, 4257, 360, 390937, 5453, 85458, 3915, 64072, 81618, 85407, 79689, 1840, 6361, 10673, 4318, 9619, 57801, 10893, 5414, 10251, 50861, 3897, 91584, 58494, 928, 3691, 146850, 3441, 25975, 10769, 6261, 11076, 3902, 55698, 10501, 2041, 9636, 10765, 23271, 3448, 5523, 10457, 34…	7.92106e-06	4392	211	88	18123	62	26
GO:MF	GO:0005125	cytokine activity	3553, 6373, 353500, 6369, 6355, 6346, 6361, 10673, 3441, 3576, 3448, 3447, 80326, 3440, 3444, 3439	8.66471e-06	235	219	16	18679	6	10
GO:MF	GO:0005132	type I interferon receptor binding	3441, 3448, 3447, 3440, 3444, 3439	8.66471e-06	17	219	6	18679	0	6
GO:BP	GO:0050896	response to stimulus	8862, 22953, 200315, 219699, 60312, 3681, 3553, 349667, 8437, 2740, 430, 53637, 10410, 3725, 27345, 55765, 5328, 100505585, 6373, 353500, 23007, 113791, 2043, 2706, 6659, 1880, 6369, 3485, 57608, 4257, 360, 3429, 85458, 64072, 81618, 90427, 10417, 2696, 2701, 85407, 6915, 2537, 100137049, 135458, 84254, 6355, 773, 5730, 54894, 6346, 1840, 57530, 6361, 6518, 153743, 2219, 10673, 4318, 9619, 121551…	1.76436e-05	9487	211	149	18123	104	45
GO:BP	GO:0048583	regulation of response to stimulus	8862, 22953, 219699, 60312, 3553, 8437, 2740, 3725, 55765, 5328, 100505585, 353500, 113791, 2043, 6659, 1880, 6369, 3485, 57608, 85458, 81618, 90427, 2696, 85407, 6915, 2537, 6355, 54894, 6346, 1840, 6361, 153743, 2219, 10673, 4318, 9901, 5414, 10251, 3667, 50861, 124599, 91584, 9265, 928, 6556, 146850, 4923, 4330, 3441, 10769, 81831, 4881, 3902, 10501, 9636, 53831, 3576, 3448, 5523, 10457, 3447,…	1.76436e-05	4416	211	87	18123	64	23
GO:CC	GO:0071944	cell periphery	22953, 219699, 3681, 349667, 8437, 2740, 53637, 10410, 89797, 3725, 27345, 5328, 100505585, 4810, 23007, 113791, 2043, 2706, 119, 1880, 3485, 57608, 4257, 360, 192668, 1293, 3915, 64072, 81618, 90427, 10417, 2696, 2701, 85407, 6915, 2537, 9079, 10223, 91522, 773, 54894, 79689, 57530, 6518, 2219, 10673, 4318, 9619, 402778, 53405, 10893, 5414, 3667, 3897, 27299, 124599, 91584, 58494, 9265, 928, 655…	1.97521e-05	6178	217	109	18964	82	27
GO:BP	GO:0048731	system development	8862, 22953, 219699, 3553, 349667, 8437, 430, 53637, 89797, 3725, 100533177, 353500, 4810, 2043, 2706, 6659, 119, 1880, 6369, 83881, 3887, 57608, 4257, 360, 5453, 85458, 1293, 3915, 64072, 81618, 2696, 2701, 85407, 6915, 9079, 1840, 10673, 4318, 57801, 10893, 10251, 50861, 3897, 91584, 58494, 928, 3691, 146850, 3441, 5784, 10769, 6261, 4881, 11076, 3902, 55698, 10501, 2041, 9636, 10765, 3576, 232…	3.65659e-05	5095	211	95	18123	72	23
GO:BP	GO:0033141	positive regulation of peptidyl-serine phosphorylation of STAT protein	3441, 3448, 3447, 3440, 3444, 3439	3.65659e-05	21	211	6	18123	0	6
GO:BP	GO:0007154	cell communication	8862, 22953, 219699, 60312, 3681, 3553, 349667, 8437, 2740, 53637, 10410, 3725, 27345, 55765, 5328, 100505585, 6373, 353500, 23007, 113791, 2043, 2706, 6659, 1880, 6369, 3485, 57608, 360, 3429, 85458, 81618, 90427, 2696, 2701, 85407, 6915, 2537, 100137049, 135458, 84254, 6355, 773, 54894, 6346, 1840, 57530, 6361, 153743, 2219, 10673, 4318, 9619, 121551, 9901, 5414, 10251, 3667, 50861, 91584, 9265…	5.07186e-05	6961	211	118	18123	83	35
GO:BP	GO:0032501	multicellular organismal process	8862, 22953, 219699, 3553, 349667, 8437, 2740, 430, 53637, 89797, 3725, 9902, 27345, 55765, 55329, 5328, 100533177, 353500, 4810, 2043, 2706, 6659, 119, 1880, 6369, 83881, 3887, 3485, 57608, 4257, 360, 5453, 85458, 1293, 3915, 64072, 81618, 10417, 2696, 2701, 85407, 6915, 100137049, 9079, 5730, 54894, 6346, 1840, 6361, 3801, 6518, 2219, 10673, 4318, 9619, 57801, 284194, 53405, 10893, 5414, 654346…	6.17653e-05	8000	211	130	18123	96	34
GO:BP	GO:0033139	regulation of peptidyl-serine phosphorylation of STAT protein	3441, 3448, 3447, 3440, 3444, 3439	6.92142e-05	24	211	6	18123	0	6
GO:BP	GO:0007275	multicellular organism development	8862, 22953, 219699, 3553, 349667, 8437, 430, 53637, 89797, 3725, 55329, 100533177, 353500, 4810, 2043, 2706, 6659, 119, 1880, 6369, 83881, 3887, 57608, 4257, 360, 5453, 85458, 1293, 3915, 64072, 81618, 2696, 2701, 85407, 6915, 9079, 54894, 1840, 6361, 10673, 4318, 57801, 10893, 10251, 50861, 3897, 91584, 58494, 928, 3691, 146850, 4330, 3441, 5784, 25975, 10769, 6261, 4881, 11076, 3902, 55698, 10…	7.72232e-05	5670	211	101	18123	75	26
GO:BP	GO:0009605	response to external stimulus	200315, 219699, 3553, 2740, 10410, 3725, 55765, 5328, 6373, 353500, 2043, 2706, 1880, 6369, 3485, 4257, 360, 3429, 10417, 2696, 6915, 2537, 6355, 6346, 6361, 2219, 4318, 10893, 3897, 124599, 91584, 928, 6556, 146850, 4923, 4330, 3441, 10769, 3902, 4600, 10501, 2041, 9636, 53831, 3576, 3448, 10457, 3447, 4321, 89790, 3164, 89884, 23166, 84557, 3440, 91624, 342510, 3669, 23601, 3444, 3672, 3439, 57…	7.80434e-05	3114	211	66	18123	45	21
GO:BP	GO:0140546	defense response to symbiont	200315, 10410, 3429, 10417, 2537, 3441, 4600, 9636, 3448, 3447, 4321, 3440, 3669, 3444, 3439	0.000113123	269	211	15	18123	1	14
GO:BP	GO:0051607	defense response to virus	200315, 10410, 3429, 10417, 2537, 3441, 4600, 9636, 3448, 3447, 4321, 3440, 3669, 3444, 3439	0.000113123	269	211	15	18123	1	14
GO:BP	GO:0051716	cellular response to stimulus	8862, 22953, 200315, 219699, 60312, 3681, 3553, 349667, 8437, 2740, 53637, 10410, 3725, 55765, 5328, 100505585, 6373, 353500, 23007, 113791, 2043, 2706, 6659, 1880, 6369, 3485, 57608, 4257, 360, 3429, 85458, 81618, 90427, 10417, 2696, 85407, 6915, 2537, 100137049, 135458, 84254, 6355, 773, 54894, 6346, 1840, 57530, 6361, 6518, 153743, 2219, 10673, 4318, 9619, 121551, 9901, 5414, 10251, 3667, 5086…	0.000113123	7873	211	127	18123	89	38
GO:BP	GO:0023052	signaling	8862, 22953, 219699, 60312, 3681, 3553, 349667, 8437, 2740, 53637, 10410, 3725, 27345, 55765, 5328, 100505585, 6373, 353500, 23007, 113791, 2043, 2706, 6659, 1880, 6369, 3485, 57608, 3429, 85458, 81618, 90427, 2696, 2701, 85407, 6915, 2537, 100137049, 135458, 84254, 6355, 773, 54894, 6346, 1840, 57530, 6361, 153743, 2219, 10673, 4318, 9619, 121551, 9901, 5414, 10251, 3667, 50861, 91584, 9265, 369…	0.000113123	6937	211	116	18123	81	35
GO:BP	GO:0070887	cellular response to chemical stimulus	8862, 22953, 200315, 3553, 8437, 2740, 10410, 3725, 6373, 353500, 2043, 2706, 6659, 1880, 6369, 3485, 57608, 4257, 360, 3429, 10417, 6915, 2537, 100137049, 6355, 773, 6346, 1840, 57530, 6361, 6518, 10673, 4318, 9619, 10251, 3667, 91584, 4330, 3441, 116285, 5784, 6261, 4600, 9636, 10765, 3576, 3448, 3447, 4321, 27132, 3164, 80326, 285180, 10365, 3581, 203100, 84557, 54498, 56937, 3440, 28984, 3669…	0.000113123	3443	211	70	18123	44	26
GO:CC	GO:0005886	plasma membrane	22953, 219699, 3681, 349667, 8437, 2740, 53637, 10410, 3725, 27345, 5328, 100505585, 4810, 23007, 113791, 2043, 2706, 119, 1880, 3485, 57608, 4257, 360, 192668, 1293, 64072, 81618, 90427, 2696, 2701, 85407, 6915, 2537, 9079, 10223, 91522, 773, 54894, 79689, 57530, 6518, 2219, 10673, 9619, 402778, 53405, 10893, 3667, 3897, 124599, 91584, 58494, 9265, 928, 6556, 3691, 146850, 4923, 6261, 4881, 4973…	0.000114723	5680	217	99	18964	76	23
GO:CC	GO:0031226	intrinsic component of plasma membrane	22953, 3681, 349667, 2740, 27345, 2043, 2706, 1880, 2701, 6915, 10223, 54894, 6518, 10893, 3667, 91584, 58494, 928, 6556, 3691, 4923, 6261, 4973, 10501, 2041, 53831, 10457, 3682, 57497, 64106, 10178, 84063, 23166, 3581, 51308, 913, 23601, 3672, 93145, 254263, 83416, 5792, 2152	0.000114723	1725	217	43	18964	34	9
GO:BP	GO:0042501	serine phosphorylation of STAT protein	3441, 3448, 3447, 3440, 3444, 3439	0.000117864	28	211	6	18123	0	6
GO:BP	GO:0023051	regulation of signaling	8862, 22953, 219699, 60312, 3553, 8437, 2740, 27345, 55765, 5328, 100505585, 353500, 113791, 2043, 6659, 1880, 6369, 3485, 57608, 85458, 81618, 90427, 2696, 85407, 2537, 6355, 773, 54894, 6346, 1840, 6361, 153743, 4318, 9619, 9901, 5414, 10251, 3667, 50861, 9265, 146850, 4923, 4330, 3441, 10769, 6261, 81831, 4881, 9636, 10765, 3576, 3448, 5523, 10457, 3447, 57497, 4321, 10178, 26038, 84253, 1846,…	0.000117864	3669	211	73	18123	53	20
GO:CC	GO:0005887	integral component of plasma membrane	22953, 3681, 2740, 27345, 2043, 2706, 1880, 2701, 6915, 10223, 54894, 6518, 10893, 3667, 91584, 58494, 928, 6556, 3691, 4923, 6261, 4973, 10501, 2041, 53831, 10457, 3682, 57497, 64106, 10178, 84063, 23166, 3581, 51308, 913, 23601, 3672, 93145, 254263, 83416, 5792	0.00015943	1643	217	41	18964	32	9
GO:BP	GO:0010646	regulation of cell communication	8862, 22953, 219699, 60312, 3553, 8437, 2740, 27345, 55765, 5328, 100505585, 353500, 113791, 2043, 6659, 1880, 6369, 3485, 57608, 85458, 81618, 90427, 2696, 85407, 2537, 6355, 773, 54894, 6346, 1840, 6361, 153743, 4318, 9619, 9901, 5414, 10251, 3667, 50861, 9265, 146850, 4923, 4330, 3441, 10769, 81831, 4881, 9636, 10765, 3576, 3448, 5523, 10457, 3447, 57497, 4321, 10178, 26038, 84253, 1846, 6004,…	0.000166083	3634	211	72	18123	52	20
GO:BP	GO:0048856	anatomical structure development	8862, 22953, 219699, 3553, 349667, 8437, 430, 53637, 89797, 3725, 55329, 100533177, 353500, 4810, 2043, 2706, 6659, 119, 1880, 6369, 83881, 3887, 57608, 4257, 360, 5453, 85458, 1293, 3915, 64072, 81618, 2696, 2701, 85407, 6915, 9079, 54894, 1840, 6361, 10673, 4318, 57801, 10893, 10251, 50861, 3897, 91584, 58494, 928, 3691, 146850, 4330, 3441, 5784, 25975, 10769, 6261, 4881, 11076, 3902, 55698, 10…	0.000202781	6164	211	105	18123	77	28
GO:BP	GO:0070661	leukocyte proliferation	3553, 1880, 3485, 6355, 10673, 284194, 654346, 6556, 3441, 3448, 10457, 3447, 3440, 3444, 3439, 952	0.000202781	327	211	16	18123	5	11
GO:BP	GO:0009615	response to virus	200315, 10410, 3429, 10417, 2537, 6355, 3441, 4600, 9636, 3448, 3447, 4321, 3440, 3669, 3444, 3439, 1543	0.000202781	366	211	17	18123	2	15
GO:BP	GO:0048646	anatomical structure formation involved in morphogenesis	8862, 219699, 3553, 3725, 6659, 6369, 83881, 57608, 85407, 6915, 10673, 4318, 58494, 928, 3691, 146850, 5784, 10769, 4881, 11076, 2041, 3576, 5523, 10457, 22846, 6691, 3164, 23166, 1846, 10365, 28984, 9172, 6604, 2152	0.000202781	1209	211	34	18123	30	4
GO:BP	GO:0002323	natural killer cell activation involved in immune response	3441, 3448, 3447, 3440, 3444, 3439	0.000243676	33	211	6	18123	0	6
GO:BP	GO:0032502	developmental process	8862, 22953, 219699, 3553, 349667, 8437, 430, 53637, 89797, 3725, 9902, 55329, 100533177, 353500, 4810, 2043, 2706, 6659, 119, 1880, 6369, 83881, 3887, 3485, 57608, 4257, 360, 390937, 5453, 85458, 1293, 3915, 64072, 81618, 2696, 2701, 85407, 6915, 9079, 54894, 79689, 1840, 6361, 10673, 4318, 9619, 57801, 10893, 5414, 10251, 50861, 3897, 91584, 58494, 928, 3691, 146850, 4330, 3441, 5784, 25975, 10…	0.000243676	6678	211	111	18123	82	29
GO:BP	GO:0046651	lymphocyte proliferation	3553, 1880, 3485, 10673, 284194, 654346, 6556, 3441, 3448, 10457, 3447, 3440, 3444, 3439, 952	0.000250582	296	211	15	18123	5	10
GO:BP	GO:0032943	mononuclear cell proliferation	3553, 1880, 3485, 10673, 284194, 654346, 6556, 3441, 3448, 10457, 3447, 3440, 3444, 3439, 952	0.000274884	299	211	15	18123	5	10
GO:BP	GO:0042100	B cell proliferation	1880, 10673, 3441, 3448, 3447, 3440, 3444, 3439, 952	0.000281578	101	211	9	18123	1	8
GO:BP	GO:0048870	cell motility	3553, 55329, 5328, 6373, 2043, 119, 1880, 6369, 83881, 57608, 85458, 3915, 85407, 6915, 9079, 6355, 6346, 6361, 4318, 9901, 5414, 3897, 91584, 58494, 928, 3691, 10769, 4973, 55698, 10501, 2041, 3576, 5523, 10457, 22846, 83853, 4321, 3164, 28984, 91624, 3672, 753, 5792, 2152	0.000281578	1840	211	44	18123	37	7
GO:BP	GO:0002376	immune system process	8862, 200315, 3681, 3553, 2740, 10410, 3725, 55765, 5328, 6373, 6659, 119, 1880, 6369, 83881, 3485, 4257, 360, 3429, 10417, 2696, 2537, 6355, 5730, 6346, 1840, 6361, 6518, 2219, 10673, 4318, 284194, 654346, 3897, 27299, 124599, 58494, 928, 6556, 146850, 3441, 10769, 4973, 3902, 4600, 9636, 53831, 3576, 3448, 10457, 3447, 4321, 10178, 89790, 23166, 10365, 3440, 910, 28984, 342510, 913, 3669, 23601…	0.000281578	3438	211	68	18123	39	29
GO:BP	GO:0051674	localization of cell	3553, 55329, 5328, 6373, 2043, 119, 1880, 6369, 83881, 57608, 85458, 3915, 85407, 6915, 9079, 6355, 6346, 6361, 4318, 9901, 5414, 3897, 91584, 58494, 928, 3691, 10769, 4973, 55698, 10501, 2041, 3576, 5523, 10457, 22846, 83853, 4321, 3164, 28984, 91624, 3672, 753, 5792, 2152	0.000281578	1840	211	44	18123	37	7
GO:BP	GO:0016477	cell migration	3553, 5328, 6373, 2043, 119, 1880, 6369, 83881, 57608, 85458, 3915, 85407, 6915, 9079, 6355, 6346, 6361, 4318, 9901, 3897, 91584, 58494, 928, 3691, 10769, 4973, 55698, 10501, 2041, 3576, 5523, 10457, 22846, 4321, 3164, 28984, 91624, 3672, 753, 5792, 2152	0.000289902	1660	211	41	18123	37	4
GO:BP	GO:0009966	regulation of signal transduction	8862, 22953, 219699, 60312, 3553, 8437, 55765, 5328, 100505585, 353500, 113791, 2043, 6659, 1880, 6369, 3485, 57608, 85458, 81618, 90427, 2696, 85407, 2537, 6355, 54894, 6346, 1840, 6361, 153743, 4318, 9901, 5414, 10251, 3667, 50861, 9265, 146850, 4923, 4330, 3441, 10769, 81831, 4881, 9636, 3576, 3448, 5523, 10457, 3447, 4321, 10178, 26038, 84253, 1846, 6004, 10365, 203100, 56937, 3440, 3444, 367…	0.000338606	3251	211	65	18123	48	17
GO:BP	GO:0008283	cell population proliferation	8862, 3553, 430, 3725, 5328, 6373, 6659, 1880, 6369, 3485, 57608, 85458, 3915, 6355, 54894, 10673, 4318, 284194, 654346, 3667, 928, 6556, 4330, 3441, 5784, 4881, 2041, 10765, 3576, 3448, 10457, 3447, 22846, 4321, 10178, 3164, 26038, 3581, 3440, 28984, 3444, 3672, 3439, 6604, 1543, 2152, 952	0.000380502	2057	211	47	18123	30	17
GO:BP	GO:0006928	movement of cell or subcellular component	219699, 3553, 55329, 5328, 6373, 2043, 119, 1880, 6369, 83881, 57608, 85458, 3915, 124602, 85407, 6915, 9079, 6355, 6346, 6361, 3801, 4318, 9901, 5414, 3897, 91584, 58494, 928, 3691, 10769, 4973, 55698, 10501, 2041, 3576, 5523, 10457, 22846, 83853, 4321, 3164, 89884, 28984, 91624, 1824, 4645, 3672, 753, 254263, 5792, 2152	0.000387986	2319	211	51	18123	43	8
GO:BP	GO:0009611	response to wounding	22953, 349667, 5328, 2043, 2696, 6915, 928, 6556, 3691, 146850, 3441, 3448, 3447, 22846, 4321, 89790, 3440, 3444, 5339, 3439, 5792, 1543, 2152	0.000424134	680	211	23	18123	16	7
GO:BP	GO:0042221	response to chemical	8862, 22953, 200315, 219699, 3553, 8437, 2740, 10410, 3725, 27345, 55765, 5328, 6373, 353500, 2043, 2706, 6659, 1880, 6369, 3485, 57608, 4257, 360, 3429, 10417, 2696, 6915, 2537, 100137049, 6355, 773, 6346, 1840, 57530, 6361, 6518, 10673, 4318, 9619, 10251, 3667, 3897, 91584, 928, 6556, 4923, 4330, 3441, 116285, 5784, 6261, 4600, 10501, 2041, 9636, 10765, 3576, 3448, 10457, 3447, 4321, 27132, 316…	0.000470464	4829	211	86	18123	57	29
GO:BP	GO:0007166	cell surface receptor signaling pathway	8862, 22953, 219699, 3681, 3553, 349667, 2740, 10410, 3725, 6373, 353500, 2043, 6659, 6369, 3485, 57608, 3429, 85458, 81618, 2696, 85407, 2537, 6355, 54894, 6346, 1840, 57530, 6361, 2219, 10673, 4318, 121551, 10251, 3667, 91584, 3691, 4923, 3441, 4881, 3902, 4600, 10501, 2041, 9636, 3576, 3448, 5523, 3682, 3447, 4321, 80326, 3581, 203100, 56937, 3440, 3669, 3444, 3672, 753, 83416, 3439, 5792, 215…	0.000481047	3226	211	64	18123	39	25
GO:BP	GO:0034097	response to cytokine	3553, 10410, 3725, 6373, 6369, 3429, 2537, 6355, 6346, 1840, 6361, 10673, 4318, 3667, 6556, 3441, 5784, 4600, 9636, 10765, 3576, 3448, 3447, 4321, 285180, 10365, 3581, 3440, 3669, 3444, 3439, 2152, 952	0.000599537	1242	211	33	18123	14	19
GO:BP	GO:0040011	locomotion	219699, 3553, 55329, 5328, 6373, 2043, 119, 1880, 6369, 83881, 57608, 85458, 3915, 85407, 6915, 9079, 6355, 6346, 6361, 4318, 9901, 5414, 3897, 91584, 58494, 928, 3691, 10769, 4973, 55698, 10501, 2041, 3576, 5523, 10457, 22846, 83853, 4321, 3164, 89884, 28984, 91624, 3672, 753, 5792, 2152	0.000601737	2039	211	46	18123	39	7
GO:BP	GO:0007165	signal transduction	8862, 22953, 219699, 60312, 3681, 3553, 349667, 8437, 2740, 53637, 10410, 3725, 55765, 5328, 100505585, 6373, 353500, 23007, 113791, 2043, 6659, 1880, 6369, 3485, 57608, 3429, 85458, 81618, 90427, 2696, 85407, 6915, 2537, 100137049, 135458, 84254, 6355, 54894, 6346, 1840, 57530, 6361, 153743, 2219, 10673, 4318, 9619, 121551, 9901, 5414, 10251, 3667, 50861, 91584, 9265, 3691, 146850, 4923, 4330, 3…	0.000644787	6447	211	106	18123	73	33
GO:BP	GO:0019221	cytokine-mediated signaling pathway	3553, 10410, 6373, 6369, 3429, 2537, 6355, 6346, 6361, 10673, 4318, 3667, 3441, 4600, 9636, 3576, 3448, 3447, 4321, 3581, 3440, 3669, 3444, 3439, 2152	0.000922186	824	211	25	18123	9	16
GO:BP	GO:0006955	immune response	8862, 200315, 3681, 3553, 2740, 10410, 3725, 55765, 5328, 6373, 1880, 6369, 4257, 3429, 10417, 2696, 2537, 6355, 5730, 6346, 6361, 6518, 2219, 10673, 4318, 27299, 124599, 6556, 146850, 3441, 10769, 4973, 3902, 4600, 9636, 53831, 3576, 3448, 3447, 4321, 10178, 89790, 23166, 3440, 910, 28984, 342510, 913, 3669, 23601, 3444, 3439, 952	0.000961594	2544	211	53	18123	28	25
GO:MF	GO:0005126	cytokine receptor binding	3553, 6373, 6369, 6355, 6346, 6361, 10673, 3441, 3576, 3448, 3447, 3440, 3444, 3439	0.000987268	274	219	14	18679	5	9
GO:BP	GO:0071310	cellular response to organic substance	8862, 3553, 2740, 10410, 3725, 6373, 353500, 2043, 2706, 6659, 6369, 3485, 57608, 4257, 3429, 10417, 6915, 2537, 100137049, 6355, 773, 6346, 1840, 57530, 6361, 6518, 10673, 4318, 9619, 10251, 3667, 4330, 3441, 5784, 6261, 4600, 9636, 10765, 3576, 3448, 3447, 4321, 3164, 80326, 285180, 10365, 3581, 203100, 56937, 3440, 3669, 3444, 753, 3439, 1543, 2152, 632	0.000991308	2821	211	57	18123	34	23
GO:MF	GO:0030546	signaling receptor activator activity	8862, 3553, 6373, 353500, 6369, 6355, 6346, 6361, 10673, 3441, 10501, 3576, 3448, 10457, 3447, 80326, 3440, 3444, 3439	0.000995415	502	219	19	18679	9	10
GO:MF	GO:0048018	receptor ligand activity	8862, 3553, 6373, 353500, 6369, 6355, 6346, 6361, 10673, 3441, 10501, 3576, 3448, 10457, 3447, 80326, 3440, 3444, 3439	0.000995415	495	219	19	18679	9	10
GO:CC	GO:0070161	anchoring junction	60312, 9902, 5328, 4810, 2043, 2706, 57608, 360, 85458, 55691, 2701, 57530, 3801, 10673, 3897, 58494, 9265, 928, 3691, 84063, 8572, 91624, 1824, 3672, 5339	0.00100149	838	217	25	18964	21	4
GO:BP	GO:0010033	response to organic substance	8862, 22953, 3553, 2740, 10410, 3725, 55765, 6373, 353500, 2043, 2706, 6659, 6369, 3485, 57608, 4257, 360, 3429, 10417, 2696, 6915, 2537, 100137049, 6355, 773, 6346, 1840, 57530, 6361, 6518, 10673, 4318, 9619, 10251, 3667, 928, 6556, 4923, 4330, 3441, 5784, 6261, 4600, 9636, 10765, 3576, 3448, 3447, 4321, 3164, 80326, 285180, 10365, 3581, 203100, 84557, 56937, 3440, 3669, 3444, 753, 3439, 1543, 2…	0.00101735	3457	211	66	18123	41	25
GO:MF	GO:0005102	signaling receptor binding	8862, 3553, 100505585, 6373, 353500, 2043, 6369, 3485, 6355, 54894, 6346, 1840, 6361, 2219, 10673, 3667, 58494, 928, 3691, 3441, 5784, 25975, 81831, 3902, 10501, 9636, 3576, 3448, 10457, 3447, 80326, 51308, 3440, 3444, 3672, 11247, 3439, 6604	0.00113583	1551	219	38	18679	23	15
GO:BP	GO:0045087	innate immune response	200315, 10410, 55765, 6369, 3429, 10417, 2537, 6355, 6346, 6361, 2219, 124599, 6556, 146850, 3441, 3902, 4600, 9636, 3448, 3447, 4321, 89790, 3440, 342510, 3669, 23601, 3444, 3439	0.00114205	1003	211	28	18123	11	17
GO:BP	GO:0098609	cell-cell adhesion	3681, 3553, 6659, 119, 3485, 64072, 1840, 3801, 10673, 284194, 10893, 654346, 3897, 58494, 928, 146850, 4973, 3902, 10457, 10178, 84063, 3440, 28984, 91624, 1824, 5792	0.00121599	898	211	26	18123	16	10
GO:BP	GO:0051707	response to other organism	200315, 3553, 10410, 3725, 55765, 6373, 2706, 6369, 4257, 3429, 10417, 6915, 2537, 6355, 6346, 6361, 2219, 124599, 6556, 146850, 3441, 3902, 4600, 9636, 3576, 3448, 3447, 4321, 89790, 3164, 23166, 3440, 342510, 3669, 23601, 3444, 3439, 1543	0.00121599	1600	211	38	18123	20	18
GO:BP	GO:0043207	response to external biotic stimulus	200315, 3553, 10410, 3725, 55765, 6373, 2706, 6369, 4257, 3429, 10417, 6915, 2537, 6355, 6346, 6361, 2219, 124599, 6556, 146850, 3441, 3902, 4600, 9636, 3576, 3448, 3447, 4321, 89790, 3164, 23166, 3440, 342510, 3669, 23601, 3444, 3439, 1543	0.00121599	1601	211	38	18123	20	18
GO:BP	GO:0042110	T cell activation	3553, 6659, 1880, 3485, 1840, 10673, 284194, 654346, 6556, 146850, 3441, 3902, 3448, 10457, 3447, 3440, 3444, 3439	0.00139574	495	211	18	18123	8	10
GO:BP	GO:0045765	regulation of angiogenesis	3553, 6369, 57608, 6915, 146850, 10769, 4881, 2041, 3576, 10457, 22846, 23166, 10365, 28984, 2152	0.00147816	361	211	15	18123	14	1
GO:BP	GO:0048519	negative regulation of biological process	8862, 200315, 219699, 3553, 349667, 8437, 2740, 430, 10410, 3725, 10608, 5328, 6373, 353500, 113791, 2043, 6659, 119, 83881, 3485, 3429, 85458, 1293, 81618, 90427, 2696, 55691, 85407, 6915, 2537, 9079, 135458, 6355, 54894, 1840, 6361, 153743, 2219, 4318, 9619, 284194, 9901, 114783, 654346, 10251, 3667, 50861, 27299, 91584, 58494, 928, 6556, 4923, 4330, 5784, 10769, 197135, 6261, 4881, 11076, 3902…	0.00147816	5861	211	97	18123	70	27
GO:BP	GO:0043330	response to exogenous dsRNA	3441, 3448, 3447, 3440, 3444, 3439	0.00153286	50	211	6	18123	0	6
GO:BP	GO:0071345	cellular response to cytokine stimulus	3553, 10410, 6373, 6369, 3429, 2537, 6355, 6346, 1840, 6361, 10673, 4318, 3667, 3441, 5784, 4600, 9636, 10765, 3576, 3448, 3447, 4321, 285180, 10365, 3581, 3440, 3669, 3444, 3439, 2152	0.00168026	1148	211	30	18123	12	18
GO:BP	GO:1901342	regulation of vasculature development	3553, 6369, 57608, 6915, 146850, 10769, 4881, 2041, 3576, 10457, 22846, 23166, 10365, 28984, 2152	0.00169342	367	211	15	18123	14	1
GO:BP	GO:0022008	neurogenesis	219699, 3553, 349667, 8437, 430, 53637, 89797, 2043, 6659, 1880, 5453, 85458, 64072, 81618, 85407, 1840, 10893, 10251, 50861, 3897, 91584, 928, 3691, 10769, 11076, 10501, 2041, 23271, 5523, 79365, 10178, 89884, 26038, 80326, 91624, 3672, 6604, 5792, 952	0.00172153	1698	211	39	18123	31	8
GO:BP	GO:0009607	response to biotic stimulus	200315, 3553, 10410, 3725, 55765, 6373, 2706, 6369, 4257, 3429, 10417, 6915, 2537, 6355, 6346, 6361, 2219, 124599, 6556, 146850, 3441, 3902, 4600, 9636, 3576, 3448, 3447, 4321, 89790, 3164, 23166, 3440, 342510, 3669, 23601, 3444, 3439, 1543	0.00178103	1639	211	38	18123	20	18
GO:BP	GO:0032879	regulation of localization	8862, 22953, 3553, 2740, 27345, 5328, 6373, 353500, 2043, 6659, 1880, 6369, 57608, 3429, 2696, 55691, 85407, 6915, 9079, 6355, 773, 6346, 4318, 9619, 53405, 9901, 5414, 3667, 91584, 58494, 928, 6556, 4923, 5784, 10769, 6261, 81831, 4881, 4600, 10501, 2041, 10765, 3576, 5523, 10457, 79570, 22846, 10178, 51308, 28984, 91624, 1824, 160622, 753, 254263, 2152, 952	0.00185709	2906	211	57	18123	44	13
GO:MF	GO:0008009	chemokine activity	6373, 6369, 6355, 6346, 6361, 3576	0.00204543	49	219	6	18679	4	2
GO:BP	GO:0048523	negative regulation of cellular process	8862, 200315, 219699, 3553, 349667, 8437, 430, 3725, 10608, 6373, 353500, 113791, 2043, 6659, 119, 83881, 3485, 3429, 85458, 1293, 81618, 90427, 2696, 55691, 85407, 6915, 2537, 9079, 135458, 6355, 54894, 1840, 6361, 153743, 4318, 9619, 284194, 9901, 114783, 654346, 10251, 3667, 50861, 27299, 91584, 58494, 928, 6556, 4923, 4330, 5784, 10769, 197135, 6261, 4881, 11076, 3902, 10501, 2041, 9636, 1076…	0.00237949	5153	211	87	18123	64	23
GO:BP	GO:0043331	response to dsRNA	3441, 3448, 3447, 3440, 3444, 3439	0.0025972	56	211	6	18123	0	6
GO:BP	GO:0030334	regulation of cell migration	3553, 5328, 2043, 1880, 6369, 57608, 85407, 6915, 9079, 6355, 6346, 4318, 9901, 91584, 58494, 928, 10769, 10501, 2041, 3576, 5523, 10457, 22846, 28984, 91624, 753, 2152	0.0025972	1008	211	27	18123	25	2
GO:BP	GO:0065007	biological regulation	8862, 22953, 200315, 219699, 60312, 3681, 3553, 349667, 8437, 2740, 430, 84969, 53637, 10410, 89797, 3725, 10608, 27345, 55765, 55329, 5328, 100505585, 6373, 353500, 23007, 113791, 2043, 6659, 119, 1880, 6369, 83881, 3485, 57608, 360, 390937, 3429, 5453, 85458, 1293, 3915, 64072, 81618, 90427, 10417, 2696, 55691, 85407, 6915, 2537, 100137049, 9079, 135458, 84254, 6355, 773, 5730, 54894, 6346, 796…	0.00273728	12802	211	174	18123	117	57
GO:BP	GO:0002286	T cell activation involved in immune response	1880, 6556, 3441, 3448, 3447, 3440, 3444, 3439	0.00273728	112	211	8	18123	2	6
GO:MF	GO:0001664	G protein-coupled receptor binding	8862, 100505585, 6373, 6369, 6355, 54894, 6346, 6361, 2219, 3691, 3576, 80326, 51308	0.00346078	292	219	13	18679	9	4
GO:BP	GO:0051270	regulation of cellular component movement	3553, 5328, 2043, 1880, 6369, 57608, 85407, 6915, 9079, 6355, 6346, 4318, 9901, 91584, 58494, 928, 10769, 10501, 2041, 3576, 5523, 10457, 22846, 28984, 91624, 1824, 753, 254263, 2152	0.00369582	1149	211	29	18123	27	2
GO:BP	GO:0030155	regulation of cell adhesion	3553, 5328, 2043, 6659, 3485, 1840, 10673, 284194, 654346, 27299, 91584, 9265, 928, 146850, 25975, 3902, 2041, 3576, 10457, 4321, 3440, 28984	0.00396374	756	211	22	18123	16	6
GO:CC	GO:0098636	protein complex involved in cell adhesion	3681, 58494, 3691, 3682, 3672	0.00426212	37	217	5	18964	4	1
GO:BP	GO:0006935	chemotaxis	219699, 5328, 6373, 2043, 1880, 6369, 6355, 6346, 6361, 3897, 91584, 10501, 2041, 3576, 10457, 3164, 89884, 91624, 3672, 2152	0.0043119	654	211	20	18123	17	3
GO:BP	GO:0042330	taxis	219699, 5328, 6373, 2043, 1880, 6369, 6355, 6346, 6361, 3897, 91584, 10501, 2041, 3576, 10457, 3164, 89884, 91624, 3672, 2152	0.0045249	657	211	20	18123	17	3
GO:BP	GO:0048247	lymphocyte chemotaxis	6373, 1880, 6369, 6355, 6346, 6361	0.00459263	63	211	6	18123	4	2
GO:BP	GO:0043062	extracellular structure organization	3681, 1293, 3915, 91522, 4318, 10893, 58494, 3691, 25975, 3682, 4321, 28984, 3672, 5339, 285590	0.00604704	420	211	15	18123	13	2
GO:BP	GO:2000145	regulation of cell motility	3553, 5328, 2043, 1880, 6369, 57608, 85407, 6915, 9079, 6355, 6346, 4318, 9901, 91584, 58494, 928, 10769, 10501, 2041, 3576, 5523, 10457, 22846, 28984, 91624, 753, 2152	0.00604704	1070	211	27	18123	25	2
GO:BP	GO:0001525	angiogenesis	8862, 219699, 3553, 3725, 6369, 57608, 6915, 146850, 10769, 4881, 2041, 3576, 10457, 22846, 3164, 23166, 10365, 28984, 2152	0.00604704	621	211	19	18123	18	1
GO:BP	GO:0030198	extracellular matrix organization	3681, 1293, 3915, 91522, 4318, 10893, 58494, 3691, 25975, 3682, 4321, 28984, 3672, 5339, 285590	0.00604704	419	211	15	18123	13	2
GO:BP	GO:0045229	external encapsulating structure organization	3681, 1293, 3915, 91522, 4318, 10893, 58494, 3691, 25975, 3682, 4321, 28984, 3672, 5339, 285590	0.00616433	422	211	15	18123	13	2
GO:BP	GO:0090249	regulation of cell migration involved in somitogenic axis elongation	85407, 5523	0.00616433	2	211	2	18123	2	0
GO:BP	GO:0090248	cell migration involved in somitogenic axis elongation	85407, 5523	0.00616433	2	211	2	18123	2	0
GO:BP	GO:0006952	defense response	200315, 3553, 2740, 10410, 55765, 6373, 6369, 3429, 10417, 2696, 6915, 2537, 100137049, 6355, 6346, 6361, 2219, 4318, 124599, 6556, 146850, 3441, 10769, 4973, 3902, 4600, 9636, 53831, 3576, 3448, 3447, 4321, 89790, 23166, 3440, 342510, 3669, 23601, 3444, 3439, 2152	0.00616433	1956	211	41	18123	21	20
GO:BP	GO:0007159	leukocyte cell-cell adhesion	3553, 6659, 119, 3485, 1840, 10673, 284194, 654346, 58494, 146850, 4973, 3902, 10457, 3440	0.00636327	377	211	14	18123	8	6
GO:BP	GO:0044419	biological process involved in interspecies interaction between organisms	200315, 3553, 10410, 3725, 55765, 6373, 2706, 6369, 4257, 3429, 10417, 6915, 2537, 6355, 6346, 6361, 2219, 124599, 6556, 146850, 3441, 3902, 4600, 9636, 3576, 3448, 3447, 4321, 89790, 3164, 23166, 3440, 342510, 3669, 23601, 3444, 3439, 1543	0.00665633	1768	211	38	18123	20	18
GO:CC	GO:0030054	cell junction	22953, 60312, 9902, 27345, 5328, 4810, 2043, 2706, 119, 57608, 360, 85458, 55691, 2701, 84254, 773, 57530, 3801, 10673, 5414, 3897, 58494, 9265, 928, 3691, 4923, 81831, 11076, 4600, 57497, 57228, 84063, 8572, 84557, 91624, 1824, 10966, 3672, 160622, 93145, 254263, 5339, 285590	0.00690586	2107	217	43	18964	33	10
GO:BP	GO:0006959	humoral immune response	3553, 6373, 1880, 10417, 2219, 6556, 3441, 3576, 3448, 3447, 3440, 28984, 3444, 3439	0.00731785	383	211	14	18123	6	8
GO:BP	GO:2000026	regulation of multicellular organismal development	3553, 430, 3725, 2043, 6659, 6369, 57608, 360, 6915, 1840, 4318, 3897, 91584, 58494, 146850, 10769, 4881, 11076, 3902, 10501, 2041, 9636, 3576, 10457, 22846, 79365, 23166, 10365, 3440, 28984, 6604, 2152, 632	0.00740775	1459	211	33	18123	28	5
GO:BP	GO:0065008	regulation of biological quality	8862, 22953, 3553, 2740, 89797, 3725, 27345, 55765, 5328, 6373, 353500, 2043, 6659, 119, 1880, 6369, 360, 3915, 64072, 90427, 2696, 6915, 2537, 9079, 135458, 6355, 773, 6346, 79689, 6518, 10673, 9619, 3667, 3897, 91584, 58494, 928, 6556, 146850, 4923, 3441, 116285, 10769, 197135, 84561, 6261, 4881, 4600, 10501, 9636, 10765, 3448, 3447, 57497, 10178, 10365, 3440, 1824, 4645, 3444, 3672, 26027, 160…	0.00740775	4116	211	71	18123	46	25
GO:BP	GO:0050789	regulation of biological process	8862, 22953, 200315, 219699, 60312, 3681, 3553, 349667, 8437, 2740, 430, 84969, 53637, 10410, 3725, 10608, 27345, 55765, 55329, 5328, 100505585, 6373, 353500, 23007, 113791, 2043, 6659, 119, 1880, 6369, 83881, 3485, 57608, 360, 390937, 3429, 5453, 85458, 1293, 3915, 81618, 90427, 10417, 2696, 55691, 85407, 6915, 2537, 100137049, 9079, 135458, 84254, 6355, 773, 5730, 54894, 6346, 1840, 57530, 6361…	0.00806295	12122	211	165	18123	111	54
GO:BP	GO:0030593	neutrophil chemotaxis	6373, 6369, 6355, 6346, 6361, 3576, 3672	0.00806295	102	211	7	18123	5	2
GO:MF	GO:0070412	R-SMAD binding	3725, 56937, 28984, 753	0.00813962	22	219	4	18679	4	0
GO:BP	GO:0098542	defense response to other organism	200315, 10410, 55765, 6369, 3429, 10417, 2537, 6355, 6346, 6361, 2219, 124599, 6556, 146850, 3441, 3902, 4600, 9636, 3448, 3447, 4321, 89790, 23166, 3440, 342510, 3669, 23601, 3444, 3439	0.008211	1222	211	29	18123	12	17
GO:BP	GO:0051239	regulation of multicellular organismal process	8862, 3553, 430, 3725, 27345, 55765, 5328, 2043, 6659, 6369, 57608, 360, 10417, 6915, 5730, 6346, 1840, 2219, 4318, 284194, 654346, 3897, 91584, 58494, 928, 6556, 146850, 4923, 10769, 6261, 4881, 11076, 3902, 10501, 2041, 9636, 10765, 3576, 10457, 22846, 79365, 4321, 23166, 10365, 3440, 28984, 1824, 26027, 753, 254263, 6604, 2152, 632, 952	0.008211	2888	211	54	18123	44	10
GO:BP	GO:0002682	regulation of immune system process	3553, 2740, 3725, 55765, 6659, 1880, 6369, 3485, 360, 10417, 2696, 6355, 6346, 1840, 2219, 10673, 284194, 654346, 124599, 58494, 928, 6556, 146850, 10769, 3902, 9636, 53831, 3576, 10457, 4321, 3440, 910, 28984, 342510, 913, 632, 952	0.00869618	1734	211	37	18123	25	12
GO:BP	GO:0048513	animal organ development	8862, 22953, 3553, 430, 3725, 100533177, 353500, 4810, 2043, 2706, 6659, 119, 1880, 83881, 3887, 4257, 360, 5453, 85458, 1293, 3915, 64072, 2696, 85407, 9079, 1840, 10673, 4318, 10251, 91584, 928, 3691, 146850, 3441, 6261, 3902, 55698, 10501, 9636, 10765, 3576, 3448, 5523, 10457, 3447, 22846, 4321, 3164, 89884, 26038, 80326, 10365, 8572, 3440, 28984, 1824, 3444, 753, 3439, 9172, 285590, 6604, 154…	0.00896093	3701	211	65	18123	48	17
GO:BP	GO:0040012	regulation of locomotion	3553, 5328, 2043, 1880, 6369, 57608, 85407, 6915, 9079, 6355, 6346, 4318, 9901, 91584, 58494, 928, 10769, 10501, 2041, 3576, 5523, 10457, 22846, 28984, 91624, 753, 2152	0.0094732	1113	211	27	18123	25	2
GO:BP	GO:0090276	regulation of peptide hormone secretion	8862, 3553, 2740, 353500, 6659, 2696, 773, 9619, 3667, 952	0.0103811	220	211	10	18123	6	4
GO:BP	GO:0048514	blood vessel morphogenesis	8862, 219699, 3553, 3725, 6659, 6369, 57608, 6915, 146850, 10769, 4881, 2041, 3576, 10457, 22846, 3164, 23166, 10365, 28984, 2152	0.0105376	715	211	20	18123	19	1
GO:BP	GO:0033138	positive regulation of peptidyl-serine phosphorylation	3441, 3448, 3447, 10178, 3440, 3444, 3439	0.0110399	109	211	7	18123	0	7
GO:BP	GO:0002791	regulation of peptide secretion	8862, 3553, 2740, 353500, 6659, 2696, 773, 9619, 3667, 952	0.0114976	224	211	10	18123	6	4
GO:BP	GO:0001944	vasculature development	8862, 219699, 3553, 3725, 6659, 6369, 57608, 2701, 6915, 146850, 5784, 10769, 4881, 2041, 3576, 10457, 22846, 3164, 23166, 10365, 28984, 2152	0.0114976	834	211	22	18123	20	2
GO:BP	GO:0031581	hemidesmosome assembly	3915, 3691, 5339	0.0117106	12	211	3	18123	3	0
GO:BP	GO:0030183	B cell differentiation	1880, 10673, 3441, 3448, 3447, 3440, 3444, 3439	0.0117106	146	211	8	18123	1	7
GO:BP	GO:0090087	regulation of peptide transport	8862, 3553, 2740, 353500, 6659, 2696, 773, 9619, 3667, 952	0.011973	226	211	10	18123	6	4
GO:BP	GO:0042127	regulation of cell population proliferation	8862, 3553, 430, 3725, 5328, 6373, 6659, 1880, 6369, 3485, 57608, 3915, 6355, 10673, 4318, 284194, 654346, 3667, 928, 4330, 5784, 4881, 2041, 10765, 3576, 10457, 22846, 4321, 10178, 3164, 26038, 3581, 28984, 3672, 6604, 2152, 952	0.0121338	1774	211	37	18123	27	10
GO:BP	GO:0050796	regulation of insulin secretion	3553, 2740, 353500, 6659, 2696, 773, 9619, 3667, 952	0.0126408	187	211	9	18123	5	4
GO:MF	GO:0042379	chemokine receptor binding	6373, 6369, 6355, 6346, 6361, 3576	0.0127882	72	219	6	18679	4	2
GO:BP	GO:0046883	regulation of hormone secretion	8862, 3553, 2740, 353500, 6659, 2696, 773, 9619, 3667, 10765, 952	0.0134272	274	211	11	18123	7	4
GO:BP	GO:0048468	cell development	22953, 219699, 3553, 349667, 8437, 430, 55329, 2043, 6659, 5453, 3915, 64072, 81618, 10251, 50861, 3897, 91584, 58494, 928, 3691, 10769, 6261, 11076, 55698, 10501, 2041, 23271, 6691, 79365, 83853, 10178, 89884, 26038, 10365, 91624, 23601, 3672, 9172, 6604, 5792, 632, 952	0.0134272	2122	211	42	18123	30	12
GO:BP	GO:0050878	regulation of body fluid levels	8862, 22953, 5328, 360, 6915, 928, 146850, 3441, 4881, 3448, 3447, 3440, 4645, 3444, 3439, 2152	0.0137487	519	211	16	18123	9	7
GO:BP	GO:0021564	vagus nerve development	89797, 91584	0.0137487	3	211	2	18123	2	0
GO:BP	GO:0007525	somatic muscle development	85407, 5523	0.0137487	3	211	2	18123	2	0
GO:BP	GO:0001568	blood vessel development	8862, 219699, 3553, 3725, 6659, 6369, 57608, 2701, 6915, 146850, 10769, 4881, 2041, 3576, 10457, 22846, 3164, 23166, 10365, 28984, 2152	0.0141699	797	211	21	18123	19	2
GO:BP	GO:0072676	lymphocyte migration	6373, 1880, 6369, 6355, 6346, 6361, 58494	0.0141699	116	211	7	18123	5	2
GO:MF	GO:0050839	cell adhesion molecule binding	3553, 64072, 57530, 10893, 58494, 928, 3691, 25975, 9636, 10457, 10178, 84063, 91624, 1824, 3672, 5339, 5792	0.014244	544	219	17	18679	12	5
GO:BP	GO:0007267	cell-cell signaling	8862, 22953, 3553, 2740, 27345, 6373, 353500, 2043, 2706, 6659, 6369, 3485, 85458, 2696, 2701, 85407, 84254, 6355, 773, 54894, 6361, 9619, 3667, 4923, 10769, 10765, 5523, 10457, 57497, 23166, 80326, 8572, 3440, 3444, 254263, 952	0.0149644	1735	211	36	18123	24	12
GO:BP	GO:0042886	amide transport	8862, 3553, 2740, 353500, 6659, 4257, 360, 2696, 773, 9619, 3667, 952	0.0154843	327	211	12	18123	8	4
GO:BP	GO:0050794	regulation of cellular process	8862, 22953, 200315, 219699, 60312, 3681, 3553, 349667, 8437, 2740, 430, 84969, 53637, 10410, 3725, 10608, 27345, 55765, 55329, 5328, 100505585, 6373, 353500, 23007, 113791, 2043, 6659, 119, 1880, 6369, 83881, 3485, 57608, 360, 390937, 3429, 5453, 85458, 1293, 3915, 81618, 90427, 2696, 55691, 85407, 6915, 2537, 100137049, 9079, 135458, 84254, 6355, 773, 54894, 6346, 1840, 57530, 6361, 153743, 221…	0.0157365	11517	211	157	18123	108	49
GO:BP	GO:0070098	chemokine-mediated signaling pathway	6373, 6369, 6355, 6346, 6361, 3576	0.0173461	87	211	6	18123	4	2
GO:BP	GO:0030101	natural killer cell activation	3441, 3448, 3447, 3440, 3444, 3439	0.0181194	88	211	6	18123	0	6
GO:BP	GO:1990266	neutrophil migration	6373, 6369, 6355, 6346, 6361, 3576, 3672	0.0181194	122	211	7	18123	5	2
GO:BP	GO:0015833	peptide transport	8862, 3553, 2740, 353500, 6659, 4257, 2696, 773, 9619, 3667, 952	0.0182886	288	211	11	18123	7	4
GO:BP	GO:0030098	lymphocyte differentiation	3553, 6659, 1880, 1840, 10673, 146850, 3441, 3902, 3448, 3447, 3440, 3444, 3439	0.0197891	387	211	13	18123	5	8
GO:BP	GO:0071621	granulocyte chemotaxis	6373, 6369, 6355, 6346, 6361, 3576, 3672	0.0203871	125	211	7	18123	5	2
GO:BP	GO:0009653	anatomical structure morphogenesis	8862, 219699, 3553, 8437, 3725, 2043, 6659, 6369, 83881, 57608, 360, 3915, 85407, 6915, 10673, 4318, 10251, 3897, 91584, 58494, 928, 3691, 146850, 5784, 10769, 6261, 4881, 11076, 55698, 10501, 2041, 10765, 3576, 5523, 10457, 22846, 6691, 4321, 3164, 89884, 23166, 80326, 1846, 10365, 28984, 91624, 3672, 9172, 6604, 2152, 632	0.020554	2816	211	51	18123	44	7
GO:BP	GO:1903131	mononuclear cell differentiation	3553, 3725, 6659, 1880, 1840, 10673, 146850, 3441, 3902, 3448, 3447, 3440, 3444, 3439	0.020554	440	211	14	18123	6	8
GO:BP	GO:0043087	regulation of GTPase activity	8437, 3725, 100505585, 2043, 6369, 6355, 6346, 6361, 9901, 50861, 91584, 729092, 2041, 84253, 6004	0.0207981	493	211	15	18123	13	2
GO:BP	GO:0019369	arachidonic acid metabolic process	100137049, 5730, 29785, 1543, 2053	0.0214858	61	211	5	18123	3	2
GO:BP	GO:0050793	regulation of developmental process	3553, 8437, 430, 53637, 3725, 2043, 6659, 6369, 83881, 57608, 360, 85458, 85407, 6915, 1840, 6361, 10673, 4318, 9619, 10251, 3897, 91584, 58494, 146850, 10769, 4881, 11076, 3902, 10501, 2041, 9636, 10765, 3576, 23271, 10457, 22846, 79365, 23166, 80326, 10365, 3440, 28984, 93145, 753, 6604, 5792, 2152, 632	0.0236275	2621	211	48	18123	39	9
GO:CC	GO:0008305	integrin complex	3681, 3691, 3682, 3672	0.0246009	32	217	4	18964	3	1
GO:BP	GO:0019079	viral genome replication	200315, 10410, 3429, 6355, 9636, 3576, 3669	0.0256201	131	211	7	18123	1	6
GO:BP	GO:0007596	blood coagulation	22953, 5328, 6915, 928, 146850, 3441, 3448, 3447, 3440, 3444, 3439, 2152	0.0256266	351	211	12	18123	5	7
GO:BP	GO:0048525	negative regulation of viral process	200315, 10410, 2219, 9636, 3440, 3669	0.0261244	96	211	6	18123	1	5
GO:BP	GO:0045321	leukocyte activation	3553, 5328, 6659, 1880, 3485, 4257, 5730, 1840, 6518, 2219, 10673, 4318, 284194, 654346, 6556, 146850, 3441, 4973, 3902, 53831, 3576, 3448, 10457, 3447, 3440, 23601, 3444, 3439, 952	0.0261244	1341	211	29	18123	16	13
GO:BP	GO:0072359	circulatory system development	8862, 219699, 3553, 3725, 6659, 6369, 83881, 57608, 2701, 6915, 146850, 5784, 10769, 6261, 4881, 2041, 3576, 10457, 22846, 3164, 23166, 10365, 8572, 28984, 285590, 6604, 2152	0.0263856	1215	211	27	18123	25	2
GO:BP	GO:1990869	cellular response to chemokine	6373, 6369, 6355, 6346, 6361, 3576	0.0266316	97	211	6	18123	4	2
GO:BP	GO:0030072	peptide hormone secretion	8862, 3553, 2740, 353500, 6659, 2696, 773, 9619, 3667, 952	0.0266316	259	211	10	18123	6	4
GO:BP	GO:1990868	response to chemokine	6373, 6369, 6355, 6346, 6361, 3576	0.0266316	97	211	6	18123	4	2
GO:BP	GO:0010647	positive regulation of cell communication	8862, 22953, 219699, 3553, 55765, 353500, 2043, 6659, 1880, 6369, 57608, 85458, 81618, 90427, 2696, 85407, 6355, 6346, 6361, 4318, 9619, 5414, 3667, 146850, 4330, 10769, 4881, 5523, 10457, 4321, 10178, 26038, 10365, 3672, 2152, 952	0.0266661	1809	211	36	18123	28	8
GO:BP	GO:0007599	hemostasis	22953, 5328, 6915, 928, 146850, 3441, 3448, 3447, 3440, 3444, 3439, 2152	0.0266661	355	211	12	18123	5	7
GO:BP	GO:0030073	insulin secretion	3553, 2740, 353500, 6659, 2696, 773, 9619, 3667, 952	0.0268165	216	211	9	18123	5	4
GO:BP	GO:0035295	tube development	8862, 219699, 3553, 3725, 2043, 2706, 6659, 6369, 83881, 57608, 6915, 146850, 10769, 4881, 2041, 10765, 3576, 10457, 22846, 4321, 3164, 23166, 10365, 28984, 1543, 2152	0.0268165	1158	211	26	18123	25	1
GO:BP	GO:0002521	leukocyte differentiation	3553, 3725, 6659, 1880, 1840, 10673, 4318, 146850, 3441, 3902, 3448, 3447, 3440, 3444, 3439, 632	0.0268165	566	211	16	18123	8	8
GO:BP	GO:0023056	positive regulation of signaling	8862, 22953, 219699, 3553, 55765, 353500, 2043, 6659, 1880, 6369, 57608, 85458, 81618, 90427, 2696, 85407, 6355, 6346, 6361, 4318, 9619, 5414, 3667, 146850, 4330, 10769, 4881, 5523, 10457, 4321, 10178, 26038, 10365, 3672, 2152, 952	0.0268165	1814	211	36	18123	28	8
GO:BP	GO:0007162	negative regulation of cell adhesion	1840, 284194, 654346, 27299, 91584, 928, 3902, 10457, 4321, 3440, 28984	0.0268165	308	211	11	18123	7	4
GO:BP	GO:0032940	secretion by cell	8862, 3553, 2740, 27345, 5328, 353500, 6659, 4257, 2696, 55691, 6355, 773, 5730, 6518, 2219, 4318, 9619, 5414, 3667, 928, 6556, 4923, 4973, 10765, 53831, 28984, 23601, 93145, 952	0.0268165	1351	211	29	18123	21	8
GO:BP	GO:0050817	coagulation	22953, 5328, 6915, 928, 146850, 3441, 3448, 3447, 3440, 3444, 3439, 2152	0.0271456	358	211	12	18123	5	7
GO:BP	GO:0035296	regulation of tube diameter	8862, 27345, 6915, 4881, 10365, 3672, 952	0.0278949	136	211	7	18123	5	2
GO:BP	GO:0097746	blood vessel diameter maintenance	8862, 27345, 6915, 4881, 10365, 3672, 952	0.0278949	136	211	7	18123	5	2
GO:CC	GO:0031901	early endosome membrane	10410, 2043, 100137049, 79689, 10457, 8572, 56937, 753	0.0279262	167	217	8	18964	7	1
GO:CC	GO:0005911	cell-cell junction	4810, 2043, 2706, 57608, 360, 55691, 2701, 57530, 3801, 58494, 9265, 84063, 8572, 91624, 1824	0.0279262	496	217	15	18964	12	3
GO:CC	GO:0030312	external encapsulating structure	349667, 89797, 1293, 3915, 10417, 91522, 2219, 4318, 10893, 3897, 27299, 3691, 25975, 4321, 3440, 2152	0.0279262	563	217	16	18964	13	3
GO:CC	GO:0031012	extracellular matrix	349667, 89797, 1293, 3915, 10417, 91522, 2219, 4318, 10893, 3897, 27299, 3691, 25975, 4321, 3440, 2152	0.0279262	562	217	16	18964	13	3
GO:BP	GO:0002790	peptide secretion	8862, 3553, 2740, 353500, 6659, 2696, 773, 9619, 3667, 952	0.0287106	265	211	10	18123	6	4
GO:BP	GO:0035150	regulation of tube size	8862, 27345, 6915, 4881, 10365, 3672, 952	0.0287106	137	211	7	18123	5	2
GO:CC	GO:0043235	receptor complex	22953, 3681, 2043, 3667, 91584, 3691, 4881, 4973, 2041, 53831, 3682, 3672, 93145, 254263, 83416	0.0287111	522	217	15	18964	11	4
GO:CC	GO:0031224	intrinsic component of membrane	22953, 219699, 3681, 349667, 2740, 53637, 10410, 9902, 27345, 113791, 2043, 2706, 1880, 4257, 360, 64231, 3429, 64072, 81618, 2696, 2701, 6915, 2537, 10223, 91522, 773, 54894, 79689, 340596, 6518, 147645, 10673, 9619, 402778, 121551, 53405, 10893, 114783, 3667, 3897, 124599, 91584, 58494, 928, 6556, 3691, 4923, 116285, 387522, 84561, 6261, 81831, 4881, 4973, 3902, 10501, 2041, 54979, 53831, 10457…	0.0287111	5873	217	89	18964	63	26
GO:CC	GO:0005615	extracellular space	8862, 283987, 3553, 349667, 5328, 6373, 353500, 6369, 3887, 3485, 1293, 3915, 81618, 10417, 10223, 6355, 91522, 5730, 6346, 79689, 6361, 3801, 6518, 2219, 10673, 4318, 53405, 10893, 928, 3691, 3441, 116285, 25975, 6261, 10501, 3576, 3448, 3447, 22846, 4321, 27132, 80326, 3581, 3440, 910, 1824, 913, 4645, 3444, 3672, 26027, 5339, 3439, 5792, 2152, 3892, 2053, 1117, 632, 952	0.0287111	3595	217	60	18964	43	17
GO:CC	GO:0016021	integral component of membrane	22953, 219699, 3681, 2740, 53637, 10410, 9902, 27345, 113791, 2043, 2706, 1880, 4257, 360, 64231, 3429, 64072, 81618, 2696, 2701, 6915, 2537, 10223, 91522, 773, 54894, 79689, 340596, 6518, 147645, 10673, 9619, 402778, 121551, 53405, 10893, 114783, 3667, 3897, 124599, 91584, 58494, 928, 6556, 3691, 4923, 116285, 387522, 84561, 6261, 81831, 4881, 4973, 3902, 10501, 2041, 54979, 53831, 10457, 79570,…	0.0287111	5718	217	87	18964	61	26
GO:BP	GO:0002237	response to molecule of bacterial origin	3553, 3725, 55765, 6373, 2706, 4257, 10417, 6915, 6556, 3576, 3164, 1543	0.0288301	362	211	12	18123	10	2
GO:BP	GO:0043547	positive regulation of GTPase activity	8437, 3725, 100505585, 2043, 6369, 6355, 6346, 6361, 9901, 729092, 2041, 84253, 6004	0.0292326	414	211	13	18123	11	2
GO:BP	GO:0009967	positive regulation of signal transduction	22953, 219699, 3553, 55765, 353500, 2043, 6659, 1880, 6369, 57608, 85458, 81618, 90427, 2696, 85407, 6355, 6346, 6361, 4318, 5414, 3667, 146850, 4330, 10769, 4881, 5523, 10457, 4321, 10178, 26038, 10365, 3672, 2152	0.0292326	1626	211	33	18123	26	7
GO:BP	GO:0022603	regulation of anatomical structure morphogenesis	3553, 8437, 2043, 6369, 57608, 85407, 6915, 10673, 10251, 3897, 91584, 146850, 10769, 4881, 10501, 2041, 3576, 10457, 22846, 23166, 80326, 10365, 28984, 2152	0.029706	1048	211	24	18123	20	4
GO:BP	GO:0051241	negative regulation of multicellular organismal process	8862, 3553, 430, 5328, 6915, 1840, 284194, 654346, 58494, 928, 6556, 10769, 4881, 3902, 10501, 9636, 10457, 22846, 23166, 10365, 3440, 28984, 26027, 753, 2152, 952	0.0297584	1174	211	26	18123	18	8
GO:BP	GO:0046879	hormone secretion	8862, 3553, 2740, 353500, 6659, 2696, 773, 9619, 3667, 10765, 952	0.0309638	317	211	11	18123	7	4
GO:BP	GO:0048006	antigen processing and presentation, endogenous lipid antigen via MHC class Ib	910, 913	0.0312086	5	211	2	18123	2	0
GO:BP	GO:0051174	regulation of phosphorus metabolic process	8862, 3553, 55765, 353500, 113791, 2043, 9079, 84254, 153743, 4318, 114783, 10251, 3667, 6556, 146850, 4923, 3441, 2041, 3448, 5523, 10457, 3447, 83853, 10178, 84063, 1846, 56937, 3440, 28984, 3444, 3672, 753, 3439	0.0312086	1640	211	33	18123	22	11
GO:BP	GO:0021563	glossopharyngeal nerve development	89797, 91584	0.0312086	5	211	2	18123	2	0
GO:BP	GO:0048245	eosinophil chemotaxis	6369, 6355, 6346	0.0312086	19	211	3	18123	2	1
GO:BP	GO:0019220	regulation of phosphate metabolic process	8862, 3553, 55765, 353500, 113791, 2043, 9079, 84254, 153743, 4318, 114783, 10251, 3667, 6556, 146850, 4923, 3441, 2041, 3448, 5523, 10457, 3447, 83853, 10178, 84063, 1846, 56937, 3440, 28984, 3444, 3672, 753, 3439	0.0312086	1640	211	33	18123	22	11
GO:BP	GO:0042063	gliogenesis	3553, 430, 2043, 6659, 1880, 5453, 1840, 10893, 928, 3691, 11076	0.0312086	318	211	11	18123	10	1
GO:BP	GO:0001775	cell activation	3553, 5328, 6659, 1880, 3485, 4257, 5730, 1840, 6518, 2219, 10673, 4318, 284194, 654346, 928, 6556, 146850, 3441, 4973, 3902, 53831, 3576, 3448, 10457, 3447, 3440, 28984, 23601, 3444, 3439, 952	0.0312086	1507	211	31	18123	18	13
GO:BP	GO:0010991	negative regulation of SMAD protein complex assembly	56937, 753	0.0312086	5	211	2	18123	2	0
GO:BP	GO:0048699	generation of neurons	219699, 3553, 349667, 8437, 430, 53637, 2043, 6659, 85458, 64072, 81618, 85407, 1840, 10251, 50861, 3897, 91584, 10769, 10501, 2041, 23271, 5523, 79365, 10178, 89884, 26038, 80326, 91624, 3672, 6604, 5792, 952	0.0318877	1576	211	32	18123	24	8
GO:BP	GO:0042592	homeostatic process	8862, 22953, 3553, 2740, 55765, 6373, 353500, 6659, 1880, 360, 3915, 64072, 2696, 6915, 2537, 9079, 135458, 6355, 773, 6346, 79689, 10673, 9619, 3667, 58494, 6556, 4923, 116285, 84561, 6261, 4881, 9636, 10365, 4645, 26027, 2053, 632, 952	0.0321068	1985	211	38	18123	23	15
GO:BP	GO:0044706	multi-multicellular organism process	3553, 2706, 3485, 100137049, 4318, 53405, 3691, 1543, 952	0.0321068	227	211	9	18123	8	1
GO:CC	GO:0070821	tertiary granule membrane	5328, 6556, 4973, 53831, 23601	0.0334324	72	217	5	18964	4	1
GO:CC	GO:0005576	extracellular region	8862, 283987, 3553, 349667, 5328, 6373, 353500, 6369, 3887, 3485, 1293, 3915, 81618, 10417, 100137049, 10223, 6355, 91522, 5730, 6346, 79689, 6361, 3801, 6518, 2219, 10673, 4318, 53405, 10893, 27299, 928, 3691, 3441, 116285, 25975, 6261, 4973, 3902, 10501, 9636, 3576, 3448, 3447, 22846, 6691, 83853, 4321, 10178, 89790, 27132, 80326, 3581, 203100, 3440, 910, 1824, 913, 4645, 3444, 3672, 26027, 931…	0.0334324	4564	217	72	18964	50	22
GO:CC	GO:0009986	cell surface	3681, 349667, 5328, 2043, 2219, 9619, 3897, 58494, 928, 3691, 4923, 3902, 3682, 57497, 910, 913, 23601, 3672, 83416, 2152, 952	0.0334904	896	217	21	18964	18	3
GO:BP	GO:0048871	multicellular organismal homeostasis	8862, 3553, 55765, 353500, 360, 3915, 64072, 9079, 58494, 6556, 4923, 4645, 26027, 632, 952	0.0339417	533	211	15	18123	14	1
GO:BP	GO:0019373	epoxygenase P450 pathway	29785, 1543, 2053	0.0345446	20	211	3	18123	2	1
GO:BP	GO:1903530	regulation of secretion by cell	8862, 3553, 2740, 27345, 353500, 6659, 2696, 55691, 773, 9619, 5414, 3667, 4923, 10765, 28984, 952	0.0349899	591	211	16	18123	11	5
GO:BP	GO:0033135	regulation of peptidyl-serine phosphorylation	3441, 3448, 3447, 10178, 3440, 3444, 3439	0.0353673	146	211	7	18123	0	7
GO:BP	GO:0051046	regulation of secretion	8862, 3553, 2740, 27345, 353500, 6659, 2696, 55691, 773, 9619, 5414, 3667, 4923, 4881, 10765, 28984, 952	0.0353673	650	211	17	18123	12	5
GO:BP	GO:0009914	hormone transport	8862, 3553, 2740, 353500, 6659, 2696, 773, 9619, 3667, 10765, 952	0.0353673	327	211	11	18123	7	4
GO:BP	GO:0010038	response to metal ion	8437, 3725, 27345, 3485, 360, 2696, 4318, 6261, 27132, 84557, 1543, 632	0.0353673	377	211	12	18123	12	0
GO:BP	GO:0002252	immune effector process	3553, 55765, 5328, 1880, 4257, 10417, 5730, 6518, 2219, 4318, 6556, 146850, 3441, 4973, 3902, 53831, 3448, 3447, 3440, 910, 28984, 913, 23601, 3444, 3439	0.0353673	1135	211	25	18123	15	10
GO:BP	GO:0046425	regulation of receptor signaling pathway via JAK-STAT	3441, 3448, 3447, 3440, 3444, 3439	0.0358276	108	211	6	18123	0	6
GO:BP	GO:1904018	positive regulation of vasculature development	3553, 6369, 57608, 6915, 146850, 2041, 3576, 2152	0.037627	190	211	8	18123	8	0
GO:BP	GO:0045766	positive regulation of angiogenesis	3553, 6369, 57608, 6915, 146850, 2041, 3576, 2152	0.037627	190	211	8	18123	8	0
GO:BP	GO:0046597	negative regulation of viral entry into host cell	10410, 2219, 3440	0.0376618	21	211	3	18123	1	2
GO:BP	GO:0035239	tube morphogenesis	8862, 219699, 3553, 3725, 2043, 6659, 6369, 57608, 6915, 146850, 10769, 4881, 2041, 10765, 3576, 10457, 22846, 3164, 23166, 10365, 28984, 2152	0.0382045	956	211	22	18123	21	1
GO:BP	GO:0097530	granulocyte migration	6373, 6369, 6355, 6346, 6361, 3576, 3672	0.0383714	149	211	7	18123	5	2
GO:BP	GO:0048584	positive regulation of response to stimulus	22953, 219699, 3553, 55765, 353500, 2043, 6659, 1880, 6369, 57608, 85458, 81618, 90427, 2696, 85407, 6915, 6355, 6346, 6361, 2219, 10673, 4318, 5414, 3667, 6556, 146850, 4330, 10769, 4881, 3902, 3576, 5523, 10457, 4321, 10178, 26038, 10365, 910, 28984, 913, 3672, 2152, 952	0.0388934	2368	211	43	18123	33	10
GO:BP	GO:0008217	regulation of blood pressure	8862, 22953, 2740, 89797, 6915, 6518, 4923, 4881	0.0390531	192	211	8	18123	6	2
GO:BP	GO:0002285	lymphocyte activation involved in immune response	1880, 6556, 3441, 3448, 3447, 3440, 3444, 3439	0.039633	193	211	8	18123	2	6
GO:BP	GO:0034334	adherens junction maintenance	55765, 3801	0.039633	6	211	2	18123	2	0
GO:BP	GO:0008015	blood circulation	8862, 22953, 2740, 89797, 27345, 6915, 6518, 4923, 6261, 4881, 4973, 10365, 1824, 3672, 952	0.039633	548	211	15	18123	11	4
GO:BP	GO:0010990	regulation of SMAD protein complex assembly	56937, 753	0.039633	6	211	2	18123	2	0
GO:BP	GO:0046649	lymphocyte activation	3553, 6659, 1880, 3485, 1840, 10673, 284194, 654346, 6556, 146850, 3441, 3902, 3448, 10457, 3447, 3440, 3444, 3439, 952	0.039633	780	211	19	18123	8	11
GO:BP	GO:0090245	axis elongation involved in somitogenesis	85407, 5523	0.039633	6	211	2	18123	2	0
GO:CC	GO:0030056	hemidesmosome	3691, 5339	0.0400209	6	217	2	18964	2	0
GO:BP	GO:0140352	export from cell	8862, 3553, 2740, 27345, 5328, 353500, 6659, 4257, 2696, 55691, 6355, 773, 5730, 6518, 2219, 4318, 9619, 5414, 3667, 928, 6556, 4923, 4973, 10765, 53831, 28984, 23601, 93145, 952	0.0400536	1413	211	29	18123	21	8
GO:BP	GO:0032288	myelin assembly	928, 3691, 11076	0.0404472	22	211	3	18123	3	0
GO:BP	GO:0042325	regulation of phosphorylation	8862, 3553, 55765, 353500, 113791, 2043, 9079, 84254, 4318, 10251, 3667, 6556, 146850, 3441, 2041, 3448, 10457, 3447, 83853, 10178, 84063, 1846, 56937, 3440, 28984, 3444, 3672, 753, 3439	0.0421149	1419	211	29	18123	18	11
GO:BP	GO:0032496	response to lipopolysaccharide	3553, 3725, 6373, 2706, 4257, 10417, 6915, 6556, 3576, 3164, 1543	0.0421149	339	211	11	18123	9	2
GO:BP	GO:0030574	collagen catabolic process	9902, 4318, 10893, 4321	0.0421149	47	211	4	18123	4	0
GO:BP	GO:0001676	long-chain fatty acid metabolic process	100137049, 5730, 116285, 29785, 1543, 2053	0.0424338	114	211	6	18123	3	3
GO:BP	GO:1903900	regulation of viral life cycle	200315, 10410, 2219, 9636, 3576, 3440, 3669	0.042603	154	211	7	18123	2	5
GO:BP	GO:0042060	wound healing	22953, 5328, 6915, 928, 6556, 146850, 3441, 3448, 3447, 4321, 3440, 3444, 5339, 3439, 2152	0.042603	555	211	15	18123	8	7
GO:BP	GO:0050863	regulation of T cell activation	3553, 6659, 3485, 1840, 10673, 284194, 654346, 146850, 3902, 10457, 3440	0.0428033	341	211	11	18123	6	5
GO:BP	GO:1903037	regulation of leukocyte cell-cell adhesion	3553, 6659, 3485, 1840, 10673, 284194, 654346, 146850, 3902, 10457, 3440	0.0428033	341	211	11	18123	6	5
GO:BP	GO:0022408	negative regulation of cell-cell adhesion	1840, 284194, 654346, 928, 3902, 10457, 3440, 28984	0.0430273	198	211	8	18123	4	4
GO:BP	GO:0046903	secretion	8862, 3553, 2740, 27345, 5328, 353500, 6659, 4257, 2696, 55691, 6355, 773, 5730, 6518, 2219, 4318, 9619, 5414, 3667, 928, 6556, 4923, 4881, 4973, 10765, 53831, 28984, 23601, 93145, 952	0.0430273	1492	211	30	18123	22	8
GO:BP	GO:0072677	eosinophil migration	6369, 6355, 6346	0.043323	23	211	3	18123	2	1
GO:BP	GO:0030182	neuron differentiation	219699, 349667, 8437, 430, 53637, 2043, 6659, 85458, 64072, 81618, 85407, 1840, 10251, 50861, 3897, 91584, 10769, 10501, 2041, 23271, 5523, 10178, 89884, 26038, 80326, 91624, 3672, 5792, 952	0.043323	1427	211	29	18123	21	8
GO:BP	GO:0050708	regulation of protein secretion	3553, 2740, 353500, 6659, 2696, 55691, 773, 9619, 3667, 952	0.0437074	293	211	10	18123	6	4
GO:BP	GO:0022407	regulation of cell-cell adhesion	3553, 6659, 3485, 1840, 10673, 284194, 654346, 928, 146850, 3902, 10457, 3440, 28984	0.0451226	450	211	13	18123	8	5
GO:BP	GO:0051093	negative regulation of developmental process	3553, 430, 2043, 83881, 85458, 85407, 1840, 6361, 4318, 9619, 10251, 10769, 4881, 3902, 10501, 22846, 79365, 23166, 10365, 3440, 28984, 753	0.0474569	984	211	22	18123	17	5
GO:BP	GO:1904892	regulation of receptor signaling pathway via STAT	3441, 3448, 3447, 3440, 3444, 3439	0.0474659	118	211	6	18123	0	6
GO:BP	GO:0007399	nervous system development	219699, 3553, 349667, 8437, 430, 53637, 89797, 2043, 6659, 119, 1880, 5453, 85458, 64072, 81618, 85407, 9079, 1840, 57801, 10893, 10251, 50861, 3897, 91584, 58494, 928, 3691, 10769, 11076, 10501, 2041, 23271, 5523, 79365, 10178, 89884, 26038, 80326, 23138, 91624, 3672, 6604, 5792, 952	0.0482385	2484	211	44	18123	34	10
GO:BP	GO:1901698	response to nitrogen compound	22953, 3553, 2740, 3725, 55765, 2043, 2706, 3485, 4257, 773, 4318, 3667, 928, 3441, 6261, 3448, 3447, 4321, 3164, 10365, 84557, 3440, 3444, 3439, 632	0.0483541	1178	211	25	18123	14	11
GO:BP	GO:0048007	antigen processing and presentation, exogenous lipid antigen via MHC class Ib	910, 913	0.0484765	7	211	2	18123	2	0
GO:BP	GO:0050900	leukocyte migration	6373, 119, 1880, 6369, 6355, 6346, 6361, 4318, 3897, 58494, 928, 4973, 3576, 3672	0.0484765	511	211	14	18123	11	3
GO:BP	GO:0048003	antigen processing and presentation of lipid antigen via MHC class Ib	910, 913	0.0484765	7	211	2	18123	2	0
GO:BP	GO:0033559	unsaturated fatty acid metabolic process	3553, 100137049, 5730, 29785, 1543, 2053	0.0484765	119	211	6	18123	4	2
GO:BP	GO:0042327	positive regulation of phosphorylation	8862, 3553, 55765, 353500, 2043, 84254, 4318, 3667, 6556, 146850, 3441, 2041, 3448, 10457, 3447, 10178, 3440, 28984, 3444, 3672, 3439	0.0495042	928	211	21	18123	13	8
GO:BP	GO:0052372	modulation by symbiont of entry into host	10410, 2219, 3576, 3440	0.0512199	51	211	4	18123	2	2
GO:BP	GO:0070663	regulation of leukocyte proliferation	3553, 1880, 3485, 6355, 10673, 284194, 654346, 10457, 952	0.0512422	253	211	9	18123	4	5
GO:BP	GO:0045069	regulation of viral genome replication	200315, 10410, 9636, 3576, 3669	0.0521572	84	211	5	18123	1	4
GO:MF	GO:0030882	lipid antigen binding	910, 913	0.052927	5	219	2	18679	2	0
GO:MF	GO:0044877	protein-containing complex binding	3553, 3725, 9902, 119, 4318, 3667, 58494, 928, 3691, 4923, 3441, 25975, 10769, 9636, 23271, 3448, 10457, 3447, 4321, 23166, 3440, 91624, 4645, 3444, 3672, 3439, 9172, 5792	0.052927	1304	219	28	18679	16	12
GO:MF	GO:0030884	exogenous lipid antigen binding	910, 913	0.052927	5	219	2	18679	2	0
GO:MF	GO:0005488	binding	8862, 283987, 22953, 200315, 219699, 60312, 3681, 3553, 349667, 8437, 2740, 430, 84969, 53637, 10410, 89797, 3725, 9902, 10608, 27345, 55765, 55329, 5328, 100505585, 6373, 353500, 23007, 113791, 283768, 2043, 2706, 6659, 119, 100526740, 1880, 6369, 127254, 83881, 3887, 3485, 4257, 360, 64231, 390937, 3429, 192668, 5453, 85458, 1293, 100529241, 64072, 81618, 90427, 10417, 2696, 2701, 124602, 85407…	0.052927	17070	219	212	18679	143	69
GO:MF	GO:0042169	SH2 domain binding	60312, 3667, 89790, 285590	0.052927	39	219	4	18679	3	1
GO:MF	GO:0030883	endogenous lipid antigen binding	910, 913	0.052927	5	219	2	18679	2	0
GO:BP	GO:1902533	positive regulation of intracellular signal transduction	22953, 219699, 3553, 55765, 2043, 1880, 6369, 57608, 90427, 2696, 6355, 6346, 6361, 5414, 3667, 146850, 10769, 4881, 10457, 10178, 26038, 3672, 2152	0.0540457	1063	211	23	18123	17	6
GO:BP	GO:0090066	regulation of anatomical structure size	8862, 27345, 119, 6369, 6915, 3897, 91584, 84561, 4881, 10501, 10178, 10365, 3672, 952	0.054156	519	211	14	18123	9	5
GO:BP	GO:0010562	positive regulation of phosphorus metabolic process	8862, 3553, 55765, 353500, 2043, 84254, 4318, 3667, 6556, 146850, 4923, 3441, 2041, 3448, 10457, 3447, 10178, 3440, 28984, 3444, 3672, 3439	0.0556218	1003	211	22	18123	14	8
GO:BP	GO:0045937	positive regulation of phosphate metabolic process	8862, 3553, 55765, 353500, 2043, 84254, 4318, 3667, 6556, 146850, 4923, 3441, 2041, 3448, 10457, 3447, 10178, 3440, 28984, 3444, 3672, 3439	0.0556218	1003	211	22	18123	14	8
GO:BP	GO:0051480	regulation of cytosolic calcium ion concentration	22953, 2740, 6373, 64072, 2696, 6915, 773, 6346, 4923, 6261, 952	0.0567282	359	211	11	18123	6	5
GO:MF	GO:0030246	carbohydrate binding	9902, 6518, 2219, 284194, 654346, 4973, 89790, 55057, 23601, 1117	0.0573748	277	219	10	18679	7	3
GO:MF	GO:0005178	integrin binding	3553, 58494, 928, 3691, 25975, 9636, 10457	0.0573748	146	219	7	18679	5	2
GO:BP	GO:0050868	negative regulation of T cell activation	1840, 284194, 654346, 3902, 10457, 3440	0.0585633	125	211	6	18123	2	4
GO:BP	GO:0009888	tissue development	22953, 3553, 430, 100533177, 353500, 2043, 2706, 6659, 83881, 3887, 360, 5453, 3915, 2701, 85407, 9079, 4318, 3691, 6261, 55698, 10501, 9636, 10765, 5523, 10457, 4321, 3164, 80326, 1846, 10365, 28984, 1824, 753, 9172, 285590, 1543, 3892, 632	0.059965	2093	211	38	18123	31	7
GO:BP	GO:0050679	positive regulation of epithelial cell proliferation	8862, 6369, 57608, 3915, 10765, 4321, 3164, 2152	0.059965	213	211	8	18123	8	0
GO:BP	GO:1903901	negative regulation of viral life cycle	10410, 2219, 3440	0.061952	27	211	3	18123	1	2
GO:BP	GO:0006690	icosanoid metabolic process	3553, 100137049, 5730, 29785, 1543, 2053	0.0620078	127	211	6	18123	4	2
GO:BP	GO:0002684	positive regulation of immune system process	3553, 3725, 55765, 6659, 1880, 6369, 3485, 360, 10417, 6355, 6346, 2219, 10673, 58494, 6556, 146850, 3902, 3576, 4321, 910, 28984, 913, 952	0.0620078	1079	211	23	18123	18	5
GO:BP	GO:0045071	negative regulation of viral genome replication	200315, 10410, 9636, 3669	0.0632117	55	211	4	18123	0	4
GO:BP	GO:0031399	regulation of protein modification process	3553, 55765, 353500, 2043, 6659, 84254, 153743, 4318, 5414, 10251, 6556, 146850, 3441, 11076, 2041, 9636, 3448, 5523, 10457, 3447, 83853, 10178, 78990, 84063, 1846, 56937, 3440, 28984, 3444, 3672, 753, 3439	0.0643222	1685	211	32	18123	20	12
GO:BP	GO:0033993	response to lipid	3553, 3725, 6373, 2706, 3485, 4257, 360, 10417, 2696, 6915, 9619, 3667, 6556, 4923, 4330, 3576, 3164, 56937, 1543, 632, 952	0.0643222	956	211	21	18123	17	4
GO:BP	GO:0051047	positive regulation of secretion	8862, 3553, 6659, 2696, 55691, 9619, 4923, 4881, 28984, 952	0.0643222	315	211	10	18123	9	1
GO:BP	GO:0070555	response to interleukin-1	3553, 6369, 6355, 6346, 6361, 3576, 10365, 952	0.0646214	217	211	8	18123	5	3
GO:CC	GO:0030055	cell-substrate junction	60312, 9902, 5328, 4810, 85458, 10673, 3897, 928, 3691, 91624, 3672, 5339	0.0652798	427	217	12	18964	10	2
GO:CC	GO:0005925	focal adhesion	60312, 9902, 5328, 4810, 85458, 10673, 3897, 928, 3691, 91624, 3672, 5339	0.0652798	420	217	12	18964	10	2
GO:CC	GO:0005912	adherens junction	2043, 57608, 55691, 3801, 9265, 8572, 91624	0.0652798	171	217	7	18964	6	1
GO:CC	GO:0035579	specific granule membrane	5328, 6518, 4973, 53831, 23601	0.0652798	90	217	5	18964	4	1
GO:CC	GO:0062023	collagen-containing extracellular matrix	89797, 1293, 3915, 91522, 2219, 4318, 3897, 27299, 3691, 25975, 3440, 2152	0.0652798	421	217	12	18964	10	2
GO:BP	GO:1903034	regulation of response to wounding	5328, 2043, 6915, 928, 89790, 5792, 2152	0.0657035	172	211	7	18123	7	0
GO:BP	GO:1904645	response to amyloid-beta	2043, 773, 4318, 4321	0.0657035	56	211	4	18123	3	1
GO:MF	GO:0005515	protein binding	8862, 283987, 22953, 200315, 219699, 60312, 3553, 349667, 2740, 430, 84969, 53637, 10410, 89797, 3725, 9902, 10608, 27345, 55765, 55329, 5328, 100505585, 6373, 353500, 113791, 283768, 2043, 2706, 6659, 119, 100526740, 6369, 127254, 83881, 3887, 3485, 4257, 360, 64231, 3429, 192668, 85458, 1293, 64072, 81618, 90427, 10417, 2696, 2701, 124602, 85407, 6915, 2537, 9079, 84254, 10223, 6355, 91522, 773…	0.0681437	14767	219	190	18679	127	63
GO:BP	GO:0097529	myeloid leukocyte migration	6373, 6369, 6355, 6346, 6361, 928, 3576, 3672	0.0692513	220	211	8	18123	6	2
GO:MF	GO:0048020	CCR chemokine receptor binding	6369, 6355, 6346, 6361	0.0731429	48	219	4	18679	3	1
GO:BP	GO:0003211	cardiac ventricle formation	6659, 6604	0.0733381	9	211	2	18123	2	0
GO:CC	GO:0012506	vesicle membrane	10410, 5328, 2043, 4257, 100137049, 79689, 3801, 6518, 928, 6556, 6261, 4973, 53831, 10457, 57228, 23166, 8572, 56937, 910, 23601, 4645, 753, 254263, 952	0.0751966	1183	217	24	18964	20	4
GO:BP	GO:0002366	leukocyte activation involved in immune response	5328, 1880, 4257, 5730, 6518, 2219, 4318, 6556, 3441, 4973, 53831, 3448, 3447, 3440, 23601, 3444, 3439	0.0762296	723	211	17	18123	9	8
GO:BP	GO:0007204	positive regulation of cytosolic calcium ion concentration	22953, 2740, 6373, 2696, 6915, 773, 6346, 4923, 6261, 952	0.0771384	325	211	10	18123	5	5
GO:BP	GO:0007584	response to nutrient	3485, 360, 2696, 6915, 4330, 1543, 632	0.0771384	178	211	7	18123	7	0
GO:BP	GO:0001836	release of cytochrome c from mitochondria	3725, 90427, 2537, 4318	0.0772314	59	211	4	18123	3	1
GO:BP	GO:0032101	regulation of response to external stimulus	3553, 2740, 5328, 2043, 1880, 6369, 2696, 6915, 6346, 2219, 4318, 91584, 928, 146850, 4330, 10769, 3902, 10501, 9636, 53831, 3576, 4321, 89790, 5792, 2152	0.0787775	1238	211	25	18123	21	4
GO:BP	GO:0002263	cell activation involved in immune response	5328, 1880, 4257, 5730, 6518, 2219, 4318, 6556, 3441, 4973, 53831, 3448, 3447, 3440, 23601, 3444, 3439	0.0787775	727	211	17	18123	9	8
GO:BP	GO:0009306	protein secretion	3553, 2740, 353500, 6659, 2696, 55691, 773, 9619, 3667, 93145, 952	0.0799551	381	211	11	18123	7	4
GO:BP	GO:0030595	leukocyte chemotaxis	6373, 1880, 6369, 6355, 6346, 6361, 3576, 3672	0.0799551	227	211	8	18123	6	2
GO:BP	GO:0006950	response to stress	22953, 200315, 3553, 349667, 2740, 430, 10410, 3725, 55765, 5328, 6373, 2043, 2706, 6659, 6369, 4257, 360, 3429, 10417, 2696, 2701, 6915, 2537, 100137049, 135458, 6355, 6346, 6361, 2219, 4318, 124599, 928, 6556, 3691, 146850, 3441, 10769, 6261, 4973, 3902, 4600, 9636, 53831, 3576, 3448, 3447, 22846, 4321, 78990, 89790, 23166, 10365, 84557, 3440, 28984, 342510, 3669, 23601, 3444, 26027, 5339, 3439…	0.0799551	4321	211	67	18123	40	27
GO:BP	GO:0035592	establishment of protein localization to extracellular region	3553, 2740, 353500, 6659, 2696, 55691, 773, 9619, 3667, 93145, 952	0.080767	382	211	11	18123	7	4
GO:MF	GO:0106256	hydroperoxy icosatetraenoate dehydratase activity	29785, 1543	0.0807925	7	219	2	18679	2	0
GO:BP	GO:0055065	metal ion homeostasis	22953, 2740, 6373, 64072, 2696, 6915, 6355, 773, 6346, 79689, 6556, 4923, 84561, 6261, 4881, 952	0.0822529	671	211	16	18123	9	7
GO:BP	GO:0001932	regulation of protein phosphorylation	3553, 55765, 353500, 2043, 84254, 4318, 10251, 6556, 146850, 3441, 2041, 3448, 10457, 3447, 83853, 10178, 84063, 1846, 56937, 3440, 28984, 3444, 3672, 753, 3439	0.0829997	1246	211	25	18123	15	10
GO:BP	GO:0008045	motor neuron axon guidance	2043, 91584, 89884	0.0829997	31	211	3	18123	3	0
GO:BP	GO:0072503	cellular divalent inorganic cation homeostasis	22953, 2740, 6373, 64072, 2696, 6915, 6355, 773, 6346, 6556, 4923, 6261, 952	0.0830706	496	211	13	18123	7	6
GO:BP	GO:0048585	negative regulation of response to stimulus	8862, 219699, 3553, 8437, 2740, 5328, 113791, 2043, 3485, 2696, 85407, 2537, 54894, 4318, 10251, 3667, 50861, 928, 10769, 10501, 9636, 53831, 3576, 5523, 4321, 78990, 89790, 1846, 6004, 203100, 56937, 3440, 3672, 753, 2152	0.0847664	1938	211	35	18123	27	8
GO:BP	GO:2000562	negative regulation of CD4-positive, alpha-beta T cell proliferation	284194, 654346	0.0851032	10	211	2	18123	0	2
GO:BP	GO:0051336	regulation of hydrolase activity	8437, 3725, 100505585, 2043, 6369, 1293, 2537, 6355, 6346, 6361, 153743, 4318, 9901, 114783, 50861, 91584, 729092, 2041, 5523, 6691, 3164, 84253, 6004, 3672, 2152	0.0864197	1252	211	25	18123	21	4
GO:BP	GO:0035019	somatic stem cell population maintenance	430, 6659, 9079, 2041	0.0869819	62	211	4	18123	3	1
GO:BP	GO:0050670	regulation of lymphocyte proliferation	3553, 1880, 3485, 10673, 284194, 654346, 10457, 952	0.0872645	232	211	8	18123	4	4
GO:BP	GO:0002824	positive regulation of adaptive immune response based on somatic recombination of immune receptors built from immunoglobulin superfamily domains	3553, 10673, 6556, 910, 913	0.087847	99	211	5	18123	4	1
GO:BP	GO:0071692	protein localization to extracellular region	3553, 2740, 353500, 6659, 2696, 55691, 773, 9619, 3667, 93145, 952	0.087847	389	211	11	18123	7	4
GO:BP	GO:1903035	negative regulation of response to wounding	5328, 2043, 928, 89790, 2152	0.087847	99	211	5	18123	5	0
GO:BP	GO:0010001	glial cell differentiation	2043, 6659, 5453, 1840, 10893, 928, 3691, 11076	0.0880848	233	211	8	18123	8	0
GO:BP	GO:0008285	negative regulation of cell population proliferation	8862, 3553, 430, 6659, 6355, 284194, 654346, 928, 4330, 5784, 4881, 3576, 10457, 22846, 10178, 26038, 28984, 3672	0.0891929	804	211	18	18123	12	6
GO:BP	GO:0032944	regulation of mononuclear cell proliferation	3553, 1880, 3485, 10673, 284194, 654346, 10457, 952	0.0896132	234	211	8	18123	4	4
GO:BP	GO:0071347	cellular response to interleukin-1	3553, 6369, 6355, 6346, 6361, 3576, 10365	0.0915036	187	211	7	18123	5	2
GO:BP	GO:1903532	positive regulation of secretion by cell	8862, 3553, 6659, 2696, 55691, 9619, 4923, 28984, 952	0.0923735	286	211	9	18123	8	1
GO:BP	GO:0019229	regulation of vasoconstriction	8862, 27345, 6915, 952	0.0924966	64	211	4	18123	3	1
GO:BP	GO:0031122	cytoplasmic microtubule organization	124602, 50861, 11076, 23271	0.0924966	64	211	4	18123	3	1
GO:BP	GO:0001936	regulation of endothelial cell proliferation	8862, 6369, 57608, 22846, 3164, 28984, 2152	0.0924966	188	211	7	18123	7	0
GO:BP	GO:0046825	regulation of protein export from nucleus	3553, 3429, 5784	0.0924966	33	211	3	18123	2	1
GO:BP	GO:1903038	negative regulation of leukocyte cell-cell adhesion	1840, 284194, 654346, 3902, 10457, 3440	0.0952969	144	211	6	18123	2	4
GO:BP	GO:0014070	response to organic cyclic compound	22953, 3553, 3725, 2706, 3485, 360, 6915, 4330, 3441, 6261, 3448, 3447, 10365, 84557, 56937, 3440, 3444, 3439, 1543, 632, 952	0.0952969	1004	211	21	18123	12	9
GO:BP	GO:0030335	positive regulation of cell migration	3553, 5328, 6369, 57608, 6355, 6346, 4318, 58494, 10769, 10501, 2041, 3576, 10457, 2152	0.0952969	568	211	14	18123	13	1
GO:BP	GO:0031652	positive regulation of heat generation	8862, 3553	0.0958759	11	211	2	18123	2	0
GO:BP	GO:0051223	regulation of protein transport	3553, 2740, 353500, 6659, 3429, 2696, 55691, 773, 9619, 3667, 5784, 10178, 160622, 952	0.0974243	570	211	14	18123	8	6
GO:BP	GO:0003013	circulatory system process	8862, 22953, 2740, 89797, 27345, 6915, 6518, 4923, 6261, 4881, 4973, 10365, 1824, 3672, 952	0.100046	632	211	15	18123	11	4
GO:BP	GO:0030097	hemopoiesis	3553, 3725, 6659, 119, 1880, 83881, 1840, 10673, 4318, 146850, 3441, 3902, 9636, 3448, 3447, 10365, 3440, 3444, 3439, 632	0.10079	946	211	20	18123	9	11
GO:BP	GO:0002821	positive regulation of adaptive immune response	3553, 10673, 6556, 910, 913	0.100902	104	211	5	18123	4	1
GO:BP	GO:0072507	divalent inorganic cation homeostasis	22953, 2740, 6373, 64072, 2696, 6915, 6355, 773, 6346, 6556, 4923, 6261, 952	0.101735	515	211	13	18123	7	6
GO:BP	GO:0071674	mononuclear cell migration	6373, 1880, 6369, 6355, 6346, 6361, 58494	0.101796	193	211	7	18123	5	2
GO:BP	GO:0050792	regulation of viral process	200315, 10410, 2219, 9636, 3576, 3440, 3669	0.101796	193	211	7	18123	2	5
GO:CC	GO:0031410	cytoplasmic vesicle	10410, 5328, 2043, 119, 3485, 4257, 90427, 6915, 100137049, 79689, 3801, 6518, 2219, 4318, 9619, 5414, 928, 6556, 6261, 4973, 4600, 53831, 10457, 6691, 57228, 23166, 285180, 8572, 23138, 84557, 56937, 910, 1824, 913, 23601, 10966, 4645, 3672, 753, 254263, 952	0.102089	2433	217	41	18964	32	9
GO:CC	GO:0097708	intracellular vesicle	10410, 5328, 2043, 119, 3485, 4257, 90427, 6915, 100137049, 79689, 3801, 6518, 2219, 4318, 9619, 5414, 928, 6556, 6261, 4973, 4600, 53831, 10457, 6691, 57228, 23166, 285180, 8572, 23138, 84557, 56937, 910, 1824, 913, 23601, 10966, 4645, 3672, 753, 254263, 952	0.102089	2438	217	41	18964	32	9
GO:CC	GO:0043296	apical junction complex	4810, 55691, 57530, 3801, 58494, 9265	0.102089	146	217	6	18964	6	0
GO:BP	GO:0007218	neuropeptide signaling pathway	4923, 53831, 64106, 10178, 11247	0.102209	105	211	5	18123	3	2
GO:BP	GO:2001240	negative regulation of extrinsic apoptotic signaling pathway in absence of ligand	219699, 3553, 2537	0.102209	35	211	3	18123	2	1
GO:BP	GO:1901099	negative regulation of signal transduction in absence of ligand	219699, 3553, 2537	0.102209	35	211	3	18123	2	1
GO:BP	GO:0002548	monocyte chemotaxis	6369, 6355, 6346, 6361	0.102209	67	211	4	18123	3	1
GO:BP	GO:0090277	positive regulation of peptide hormone secretion	8862, 6659, 2696, 9619, 952	0.102209	105	211	5	18123	4	1
GO:BP	GO:0006874	cellular calcium ion homeostasis	22953, 2740, 6373, 64072, 2696, 6915, 6355, 773, 6346, 4923, 6261, 952	0.102209	459	211	12	18123	6	6
GO:MF	GO:0016936	galactoside binding	284194, 654346	0.102245	8	219	2	18679	0	2
GO:MF	GO:0042277	peptide binding	2740, 2043, 4257, 81618, 2696, 773, 4881, 64106, 910, 913	0.103988	312	219	10	18679	8	2
GO:BP	GO:0003207	cardiac chamber formation	6659, 6604	0.108101	12	211	2	18123	2	0
GO:BP	GO:0007183	SMAD protein complex assembly	56937, 753	0.108101	12	211	2	18123	2	0
GO:BP	GO:0051249	regulation of lymphocyte activation	3553, 6659, 1880, 3485, 1840, 10673, 284194, 654346, 146850, 3902, 10457, 3440, 952	0.110491	523	211	13	18123	7	6
GO:BP	GO:0007565	female pregnancy	3553, 2706, 3485, 4318, 53405, 3691, 952	0.110511	198	211	7	18123	6	1
GO:BP	GO:0010035	response to inorganic substance	8437, 3725, 27345, 3485, 360, 2696, 4318, 928, 6261, 27132, 10365, 84557, 1543, 632	0.110511	583	211	14	18123	13	1
GO:BP	GO:0002793	positive regulation of peptide secretion	8862, 6659, 2696, 9619, 952	0.110511	108	211	5	18123	4	1
GO:BP	GO:0071248	cellular response to metal ion	8437, 3725, 4318, 6261, 27132, 84557, 1543	0.110511	198	211	7	18123	7	0
GO:BP	GO:0051240	positive regulation of multicellular organismal process	8862, 3553, 3725, 55765, 2043, 6659, 6369, 57608, 10417, 6915, 6346, 2219, 3897, 91584, 6556, 146850, 4923, 4881, 11076, 2041, 9636, 10765, 3576, 4321, 28984, 6604, 2152, 952	0.110511	1497	211	28	18123	25	3
GO:BP	GO:0010927	cellular component assembly involved in morphogenesis	928, 3691, 11076, 6691, 9172	0.110511	108	211	5	18123	3	2
GO:BP	GO:0006954	inflammatory response	3553, 2740, 6373, 6369, 2696, 6915, 100137049, 6355, 6346, 6361, 4318, 6556, 10769, 4973, 53831, 3576, 89790, 23166, 3440, 2152	0.111827	962	211	20	18123	15	5
GO:BP	GO:0051592	response to calcium ion	8437, 27345, 360, 2696, 6261, 27132	0.112159	152	211	6	18123	6	0
GO:BP	GO:0030193	regulation of blood coagulation	5328, 6915, 928, 2152	0.113923	70	211	4	18123	4	0
GO:BP	GO:0033280	response to vitamin D	360, 4330, 632	0.114003	37	211	3	18123	3	0
GO:BP	GO:1902804	negative regulation of synaptic vesicle transport	254263	0.116964	1	211	1	18123	1	0
GO:BP	GO:0001910	regulation of leukocyte mediated cytotoxicity	146850, 3902, 910, 913	0.116964	75	211	4	18123	3	1
GO:BP	GO:0002822	regulation of adaptive immune response based on somatic recombination of immune receptors built from immunoglobulin superfamily domains	3553, 10673, 6556, 3440, 910, 913	0.116964	157	211	6	18123	4	2
GO:BP	GO:1902684	negative regulation of receptor localization to synapse	254263	0.116964	1	211	1	18123	1	0
GO:BP	GO:0038192	gastric inhibitory peptide signaling pathway	2696	0.116964	1	211	1	18123	1	0
GO:BP	GO:0032963	collagen metabolic process	9902, 4318, 10893, 4321, 28984	0.116964	114	211	5	18123	5	0
GO:BP	GO:0006875	cellular metal ion homeostasis	22953, 2740, 6373, 64072, 2696, 6915, 6355, 773, 6346, 79689, 6556, 4923, 6261, 952	0.116964	598	211	14	18123	8	6
GO:BP	GO:0038193	thromboxane A2 signaling pathway	6915	0.116964	1	211	1	18123	1	0
GO:BP	GO:0010938	cytoplasmic microtubule depolymerization	124602	0.116964	1	211	1	18123	0	1
GO:BP	GO:0002475	antigen processing and presentation via MHC class Ib	910, 913	0.116964	13	211	2	18123	2	0
GO:BP	GO:0009810	stilbene metabolic process	2053	0.116964	1	211	1	18123	0	1
GO:BP	GO:0120256	olefinic compound catabolic process	2053	0.116964	1	211	1	18123	0	1
GO:BP	GO:0046272	stilbene catabolic process	2053	0.116964	1	211	1	18123	0	1
GO:BP	GO:0036145	dendritic cell homeostasis	1880	0.116964	1	211	1	18123	1	0
GO:BP	GO:0019341	dibenzo-p-dioxin catabolic process	1543	0.116964	1	211	1	18123	1	0
GO:BP	GO:0070201	regulation of establishment of protein localization	3553, 2740, 353500, 6659, 3429, 2696, 55691, 773, 9619, 3667, 5784, 10178, 160622, 952	0.116964	595	211	14	18123	8	6
GO:BP	GO:0031650	regulation of heat generation	8862, 3553	0.116964	14	211	2	18123	2	0
GO:BP	GO:0015707	nitrite transport	6556	0.116964	1	211	1	18123	1	0
GO:BP	GO:0048878	chemical homeostasis	22953, 2740, 6373, 6659, 360, 64072, 2696, 6915, 2537, 6355, 773, 6346, 79689, 9619, 3667, 6556, 4923, 116285, 84561, 6261, 4881, 4645, 2053, 952	0.116964	1238	211	24	18123	13	11
GO:BP	GO:2000147	positive regulation of cell motility	3553, 5328, 6369, 57608, 6355, 6346, 4318, 58494, 10769, 10501, 2041, 3576, 10457, 2152	0.116964	592	211	14	18123	13	1
GO:BP	GO:1990539	fructose import across plasma membrane	6518	0.116964	1	211	1	18123	1	0
GO:BP	GO:0070486	leukocyte aggregation	3553, 58494	0.116964	13	211	2	18123	2	0
GO:BP	GO:0046642	negative regulation of alpha-beta T cell proliferation	284194, 654346	0.116964	14	211	2	18123	0	2
GO:BP	GO:0006796	phosphate-containing compound metabolic process	8862, 3553, 55765, 353500, 23007, 113791, 2043, 100526740, 100137049, 9079, 84254, 6355, 153743, 4318, 114783, 10251, 3667, 6556, 146850, 4923, 3441, 116285, 5784, 10769, 4881, 102800317, 2041, 54979, 3448, 5523, 10457, 3447, 83853, 10178, 84063, 27132, 1846, 56937, 3440, 28984, 3444, 3672, 26027, 753, 3439, 2766, 5792, 2053	0.116964	2987	211	48	18123	30	18
GO:BP	GO:0009692	ethylene metabolic process	1543	0.116964	1	211	1	18123	1	0
GO:BP	GO:0051250	negative regulation of lymphocyte activation	1840, 284194, 654346, 3902, 10457, 3440	0.116964	160	211	6	18123	2	4
GO:BP	GO:0010817	regulation of hormone levels	8862, 3553, 2740, 353500, 6659, 2696, 773, 9619, 3667, 10765, 29785, 1543, 952	0.116964	538	211	13	18123	9	4
GO:BP	GO:0070462	plus-end specific microtubule depolymerization	124602	0.116964	1	211	1	18123	0	1
GO:BP	GO:0051272	positive regulation of cellular component movement	3553, 5328, 6369, 57608, 6355, 6346, 4318, 58494, 10769, 10501, 2041, 3576, 10457, 2152	0.116964	605	211	14	18123	13	1
GO:BP	GO:0002706	regulation of lymphocyte mediated immunity	3553, 146850, 3902, 3440, 910, 913	0.116964	156	211	6	18123	4	2
GO:BP	GO:0045217	cell-cell junction maintenance	55765, 3801	0.116964	14	211	2	18123	2	0
GO:BP	GO:0070372	regulation of ERK1 and ERK2 cascade	3553, 1880, 6369, 6355, 6346, 6361, 10251, 10457, 1846	0.116964	310	211	9	18123	7	2
GO:BP	GO:0001100	negative regulation of exit from mitosis	28984	0.116964	1	211	1	18123	1	0
GO:BP	GO:0071449	cellular response to lipid hydroperoxide	4257	0.116964	1	211	1	18123	1	0
GO:BP	GO:1905099	positive regulation of guanyl-nucleotide exchange factor activity	2043	0.116964	1	211	1	18123	1	0
GO:BP	GO:0021793	chemorepulsion of branchiomotor axon	91584	0.116964	1	211	1	18123	1	0
GO:BP	GO:0035739	CD4-positive, alpha-beta T cell proliferation	284194, 654346	0.116964	13	211	2	18123	0	2
GO:BP	GO:0044355	clearance of foreign intracellular DNA	200315	0.116964	1	211	1	18123	0	1
GO:BP	GO:0042098	T cell proliferation	3553, 3485, 10673, 284194, 654346, 6556, 10457	0.116964	206	211	7	18123	4	3
GO:BP	GO:2000561	regulation of CD4-positive, alpha-beta T cell proliferation	284194, 654346	0.116964	13	211	2	18123	0	2
GO:BP	GO:1901609	negative regulation of vesicle transport along microtubule	254263	0.116964	1	211	1	18123	1	0
GO:BP	GO:2001108	positive regulation of Rho guanyl-nucleotide exchange factor activity	2043	0.116964	1	211	1	18123	1	0
GO:BP	GO:0007567	parturition	100137049, 1543	0.116964	14	211	2	18123	2	0
GO:BP	GO:1903743	negative regulation of anterograde synaptic vesicle transport	254263	0.116964	1	211	1	18123	1	0
GO:BP	GO:0001976	nervous system process involved in regulation of systemic arterial blood pressure	22953, 89797	0.116964	13	211	2	18123	1	1
GO:BP	GO:0001979	regulation of systemic arterial blood pressure by chemoreceptor signaling	22953	0.116964	1	211	1	18123	0	1
GO:BP	GO:0007229	integrin-mediated signaling pathway	3681, 3691, 9636, 3682, 3672	0.116964	112	211	5	18123	3	2
GO:BP	GO:1901232	regulation of convergent extension involved in axis elongation	85407	0.116964	1	211	1	18123	1	0
GO:BP	GO:0002007	detection of hypoxic conditions in blood by chemoreceptor signaling	22953	0.116964	1	211	1	18123	0	1
GO:BP	GO:0048518	positive regulation of biological process	8862, 22953, 219699, 3553, 8437, 430, 84969, 3725, 27345, 55765, 55329, 5328, 100505585, 6373, 353500, 2043, 6659, 1880, 6369, 83881, 3485, 57608, 360, 5453, 85458, 3915, 81618, 90427, 10417, 2696, 55691, 85407, 6915, 9079, 84254, 6355, 6346, 1840, 6361, 2219, 10673, 4318, 9619, 284194, 5414, 654346, 3667, 3897, 91584, 58494, 9265, 6556, 146850, 4923, 4330, 3441, 25975, 10769, 197135, 4881, 11076…	0.116964	6474	211	92	18123	63	29
GO:BP	GO:0043410	positive regulation of MAPK cascade	3553, 55765, 2043, 1880, 6369, 57608, 6355, 6346, 6361, 146850, 10457, 10178, 3672	0.116964	542	211	13	18123	11	2
GO:BP	GO:1901231	positive regulation of non-canonical Wnt signaling pathway via JNK cascade	85407	0.116964	1	211	1	18123	1	0
GO:BP	GO:0060326	cell chemotaxis	6373, 1880, 6369, 6355, 6346, 6361, 3576, 3164, 3672	0.116964	310	211	9	18123	7	2
GO:BP	GO:1901229	regulation of non-canonical Wnt signaling pathway via JNK cascade	85407	0.116964	1	211	1	18123	1	0
GO:BP	GO:0060404	axonemal microtubule depolymerization	124602	0.116964	1	211	1	18123	0	1
GO:BP	GO:1901233	negative regulation of convergent extension involved in axis elongation	85407	0.116964	1	211	1	18123	1	0
GO:BP	GO:0060394	negative regulation of pathway-restricted SMAD protein phosphorylation	56937, 753	0.116964	14	211	2	18123	2	0
GO:BP	GO:0032649	regulation of interferon-gamma production	3553, 284194, 654346, 6556, 9636	0.116964	116	211	5	18123	2	3
GO:BP	GO:2000761	positive regulation of N-terminal peptidyl-lysine acetylation	6659	0.116964	1	211	1	18123	1	0
GO:BP	GO:1902531	regulation of intracellular signal transduction	22953, 219699, 3553, 8437, 55765, 100505585, 113791, 2043, 1880, 6369, 57608, 90427, 2696, 6355, 6346, 6361, 4318, 9901, 5414, 10251, 3667, 50861, 9265, 146850, 10769, 4881, 10457, 10178, 26038, 84253, 1846, 3672, 2152	0.116964	1883	211	33	18123	26	7
GO:BP	GO:0001934	positive regulation of protein phosphorylation	3553, 55765, 353500, 2043, 84254, 4318, 6556, 146850, 3441, 3448, 10457, 3447, 10178, 3440, 28984, 3444, 3672, 3439	0.116964	846	211	18	18123	11	7
GO:BP	GO:0150013	negative regulation of neuron projection arborization	10251	0.116964	1	211	1	18123	0	1
GO:BP	GO:0001935	endothelial cell proliferation	8862, 6369, 57608, 22846, 3164, 28984, 2152	0.116964	204	211	7	18123	7	0
GO:BP	GO:0001938	positive regulation of endothelial cell proliferation	8862, 6369, 57608, 3164, 2152	0.116964	113	211	5	18123	5	0
GO:BP	GO:0003027	regulation of systemic arterial blood pressure by carotid body chemoreceptor signaling	22953	0.116964	1	211	1	18123	0	1
GO:BP	GO:0018874	benzoate metabolic process	116285	0.116964	1	211	1	18123	0	1
GO:BP	GO:0003029	detection of hypoxic conditions in blood by carotid body chemoreceptor signaling	22953	0.116964	1	211	1	18123	0	1
GO:BP	GO:0048534	hematopoietic or lymphoid organ development	3553, 3725, 6659, 119, 1880, 83881, 1840, 10673, 4318, 146850, 3441, 3902, 9636, 3448, 3447, 10365, 3440, 3444, 3439, 632	0.116964	984	211	20	18123	9	11
GO:BP	GO:2000759	regulation of N-terminal peptidyl-lysine acetylation	6659	0.116964	1	211	1	18123	1	0
GO:BP	GO:0055074	calcium ion homeostasis	22953, 2740, 6373, 64072, 2696, 6915, 6355, 773, 6346, 4923, 6261, 952	0.116964	471	211	12	18123	6	6
GO:BP	GO:0099046	clearance of foreign intracellular nucleic acids	200315	0.116964	1	211	1	18123	0	1
GO:BP	GO:0061523	cilium disassembly	124602	0.116964	1	211	1	18123	0	1
GO:BP	GO:0006468	protein phosphorylation	3553, 55765, 353500, 2043, 84254, 6355, 4318, 114783, 10251, 6556, 146850, 3441, 10769, 4881, 102800317, 2041, 3448, 10457, 3447, 83853, 10178, 84063, 1846, 56937, 3440, 28984, 3444, 3672, 753, 3439	0.116964	1673	211	30	18123	18	12
GO:BP	GO:0032445	fructose import	6518	0.116964	1	211	1	18123	1	0
GO:BP	GO:1900046	regulation of hemostasis	5328, 6915, 928, 2152	0.116964	72	211	4	18123	4	0
GO:BP	GO:0016525	negative regulation of angiogenesis	10769, 4881, 22846, 23166, 10365, 28984	0.118027	162	211	6	18123	5	1
GO:BP	GO:0040017	positive regulation of locomotion	3553, 5328, 6369, 57608, 6355, 6346, 4318, 58494, 10769, 10501, 2041, 3576, 10457, 2152	0.118027	607	211	14	18123	13	1
GO:BP	GO:1901700	response to oxygen-containing compound	22953, 3553, 2740, 3725, 55765, 6373, 2043, 2706, 6659, 3485, 4257, 360, 10417, 2696, 6915, 773, 6518, 4318, 9619, 3667, 928, 6556, 4330, 3576, 4321, 3164, 10365, 84557, 1543, 632, 952	0.118027	1748	211	31	18123	23	8
GO:BP	GO:0032609	interferon-gamma production	3553, 284194, 654346, 6556, 9636	0.118734	117	211	5	18123	2	3
GO:MF	GO:0005520	insulin-like growth factor binding	3485, 3691, 203100	0.11932	29	219	3	18679	3	0
GO:CC	GO:0043198	dendritic shaft	2043, 4923, 254263	0.121295	37	217	3	18964	3	0
GO:BP	GO:0023061	signal release	8862, 3553, 2740, 27345, 353500, 6659, 2696, 773, 9619, 3667, 10765, 952	0.123473	490	211	12	18123	8	4
GO:BP	GO:0050818	regulation of coagulation	5328, 6915, 928, 2152	0.123473	77	211	4	18123	4	0
GO:BP	GO:2000181	negative regulation of blood vessel morphogenesis	10769, 4881, 22846, 23166, 10365, 28984	0.123478	164	211	6	18123	5	1
GO:BP	GO:1901652	response to peptide	3553, 2740, 55765, 2043, 2706, 3485, 773, 4318, 3667, 4321, 3164, 10365, 632	0.124577	551	211	13	18123	9	4
GO:BP	GO:0006793	phosphorus metabolic process	8862, 3553, 55765, 353500, 23007, 113791, 2043, 100526740, 100137049, 9079, 84254, 6355, 153743, 4318, 114783, 10251, 3667, 6556, 146850, 4923, 3441, 116285, 5784, 10769, 4881, 102800317, 2041, 54979, 3448, 5523, 10457, 3447, 83853, 10178, 84063, 27132, 1846, 56937, 3440, 28984, 3444, 3672, 26027, 753, 3439, 2766, 5792, 2053	0.12514	3014	211	48	18123	30	18
GO:CC	GO:0030667	secretory granule membrane	5328, 4257, 6518, 928, 6556, 4973, 53831, 23601, 952	0.125795	308	217	9	18964	7	2
GO:BP	GO:1901343	negative regulation of vasculature development	10769, 4881, 22846, 23166, 10365, 28984	0.125925	165	211	6	18123	5	1
GO:BP	GO:0050709	negative regulation of protein secretion	3553, 353500, 55691, 3667	0.126783	78	211	4	18123	3	1
GO:BP	GO:0048522	positive regulation of cellular process	8862, 22953, 219699, 3553, 8437, 430, 84969, 3725, 27345, 55765, 55329, 5328, 100505585, 6373, 353500, 2043, 6659, 1880, 6369, 83881, 3485, 57608, 5453, 85458, 3915, 81618, 90427, 2696, 55691, 85407, 9079, 84254, 6355, 6346, 1840, 6361, 10673, 4318, 9619, 5414, 3667, 3897, 91584, 58494, 9265, 6556, 146850, 4923, 4330, 3441, 25975, 10769, 197135, 4881, 11076, 3902, 10501, 2041, 9636, 10765, 3576, …	0.126783	5863	211	84	18123	60	24
GO:CC	GO:0016020	membrane	283987, 22953, 219699, 3681, 349667, 8437, 2740, 53637, 10410, 3725, 9902, 27345, 5328, 100505585, 4810, 23007, 113791, 2043, 2706, 119, 100526740, 1880, 3485, 57608, 4257, 360, 64231, 3429, 192668, 1293, 64072, 81618, 90427, 2696, 2701, 85407, 6915, 2537, 100137049, 9079, 10223, 91522, 773, 5730, 54894, 79689, 57530, 340596, 3801, 6518, 2219, 147645, 10673, 9619, 402778, 121551, 53405, 10893, 11…	0.129033	9829	217	130	18964	95	35
GO:BP	GO:0050866	negative regulation of cell activation	1840, 284194, 654346, 928, 3902, 10457, 3440	0.130577	216	211	7	18123	3	4
GO:BP	GO:0030890	positive regulation of B cell proliferation	1880, 10673, 952	0.13118	43	211	3	18123	1	2
GO:BP	GO:0043903	regulation of biological process involved in symbiotic interaction	10410, 2219, 3576, 3440	0.13118	79	211	4	18123	2	2
GO:BP	GO:0071466	cellular response to xenobiotic stimulus	200315, 116285, 54498, 29785, 1543	0.13118	121	211	5	18123	3	2
GO:BP	GO:0032024	positive regulation of insulin secretion	6659, 2696, 9619, 952	0.13118	79	211	4	18123	3	1
GO:BP	GO:0048515	spermatid differentiation	55329, 5414, 58494, 6691, 83853, 26038	0.133777	168	211	6	18123	1	5
GO:BP	GO:0045216	cell-cell junction organization	3553, 55765, 2043, 2706, 2701, 3801, 928	0.134636	218	211	7	18123	6	1
GO:BP	GO:0007492	endoderm development	83881, 3915, 4318, 1846	0.134891	80	211	4	18123	4	0
GO:BP	GO:0002709	regulation of T cell mediated immunity	3553, 3440, 910, 913	0.134891	80	211	4	18123	3	1
GO:BP	GO:2001239	regulation of extrinsic apoptotic signaling pathway in absence of ligand	219699, 3553, 2537	0.136266	44	211	3	18123	2	1
GO:BP	GO:0050801	ion homeostasis	22953, 2740, 6373, 64072, 2696, 6915, 2537, 6355, 773, 6346, 79689, 6556, 4923, 84561, 6261, 4881, 952	0.136266	814	211	17	18123	9	8
GO:BP	GO:0046596	regulation of viral entry into host cell	10410, 2219, 3440	0.136266	44	211	3	18123	1	2
GO:BP	GO:0014902	myotube differentiation	22953, 58494, 928, 6261, 79365	0.136266	123	211	5	18123	4	1
GO:BP	GO:0021783	preganglionic parasympathetic fiber development	89797, 91584	0.136266	16	211	2	18123	2	0
GO:BP	GO:0021782	glial cell development	6659, 5453, 928, 3691, 11076	0.136266	123	211	5	18123	5	0
GO:BP	GO:0120254	olefinic compound metabolic process	100137049, 5730, 29785, 1543, 2053	0.136266	123	211	5	18123	3	2
GO:BP	GO:0035556	intracellular signal transduction	22953, 219699, 3553, 8437, 2740, 3725, 55765, 100505585, 23007, 113791, 2043, 6659, 1880, 6369, 57608, 90427, 2696, 6915, 2537, 100137049, 135458, 84254, 6355, 6346, 6361, 4318, 9901, 5414, 10251, 3667, 50861, 9265, 146850, 10769, 4881, 3576, 10457, 10178, 26038, 84253, 1846, 28984, 10966, 3672, 26027, 2152	0.136479	2886	211	46	18123	35	11
GO:BP	GO:0048678	response to axon injury	349667, 2043, 2696, 5792	0.137457	81	211	4	18123	4	0
GO:BP	GO:0016310	phosphorylation	8862, 3553, 55765, 353500, 113791, 2043, 9079, 84254, 6355, 4318, 114783, 10251, 3667, 6556, 146850, 3441, 10769, 4881, 102800317, 2041, 3448, 10457, 3447, 83853, 10178, 84063, 1846, 56937, 3440, 28984, 3444, 3672, 753, 3439	0.137799	1996	211	34	18123	21	13
GO:CC	GO:0034777	recycling endosome lumen	8572	0.137967	1	217	1	18964	1	0
GO:CC	GO:0070820	tertiary granule	5328, 4318, 6556, 4973, 53831, 23601	0.137967	163	217	6	18964	5	1
GO:CC	GO:0150051	postsynaptic Golgi apparatus	11076	0.137967	1	217	1	18964	1	0
GO:BP	GO:0007423	sensory organ development	430, 4810, 2043, 2706, 64072, 85407, 10765, 5523, 80326, 9172, 285590, 6604, 1543	0.141096	565	211	13	18123	10	3
GO:BP	GO:0042310	vasoconstriction	8862, 27345, 6915, 952	0.141096	82	211	4	18123	3	1
GO:BP	GO:0019058	viral life cycle	200315, 10410, 3429, 6355, 2219, 9636, 3576, 3440, 3669, 23601	0.141096	386	211	10	18123	3	7
GO:BP	GO:0010648	negative regulation of cell communication	8862, 219699, 3553, 8437, 353500, 113791, 3485, 2696, 85407, 2537, 54894, 4318, 10251, 3667, 50861, 10769, 9636, 3576, 5523, 4321, 1846, 6004, 203100, 56937, 3672, 753, 952	0.141096	1499	211	27	18123	21	6
GO:BP	GO:0055080	cation homeostasis	22953, 2740, 6373, 64072, 2696, 6915, 6355, 773, 6346, 79689, 6556, 4923, 84561, 6261, 4881, 952	0.141096	754	211	16	18123	9	7
GO:BP	GO:0002819	regulation of adaptive immune response	3553, 10673, 6556, 3440, 910, 913	0.141697	172	211	6	18123	4	2
GO:MF	GO:0071723	lipopeptide binding	910, 913	0.143133	10	219	2	18679	2	0
GO:BP	GO:0070371	ERK1 and ERK2 cascade	3553, 1880, 6369, 6355, 6346, 6361, 10251, 10457, 1846	0.143174	331	211	9	18123	7	2
GO:BP	GO:0023057	negative regulation of signaling	8862, 219699, 3553, 8437, 353500, 113791, 3485, 2696, 85407, 2537, 54894, 4318, 10251, 3667, 50861, 10769, 9636, 3576, 5523, 4321, 1846, 6004, 203100, 56937, 3672, 753, 952	0.143174	1502	211	27	18123	21	6
GO:BP	GO:0022617	extracellular matrix disassembly	3915, 4318, 4321, 285590	0.145485	83	211	4	18123	4	0
GO:BP	GO:0002827	positive regulation of T-helper 1 type immune response	3553, 6556	0.14605	17	211	2	18123	2	0
GO:BP	GO:0050790	regulation of catalytic activity	3553, 8437, 2740, 3725, 55765, 100505585, 113791, 2043, 6369, 1293, 2696, 2537, 9079, 84254, 6355, 6346, 6361, 153743, 4318, 9901, 114783, 10251, 3667, 50861, 91584, 9265, 6556, 146850, 729092, 2041, 5523, 6691, 10178, 3164, 84253, 1846, 6004, 28984, 3672, 2152	0.14605	2452	211	40	18123	32	8
GO:BP	GO:0002076	osteoblast development	23601, 632	0.14605	17	211	2	18123	2	0
GO:BP	GO:0050965	detection of temperature stimulus involved in sensory perception of pain	10893, 4923	0.14605	17	211	2	18123	2	0
GO:BP	GO:0016264	gap junction assembly	3553, 2706	0.14605	17	211	2	18123	2	0
GO:BP	GO:0001946	lymphangiogenesis	5784, 22846	0.14605	17	211	2	18123	2	0
GO:MF	GO:0033218	amide binding	2740, 2043, 4257, 81618, 2696, 773, 4881, 64106, 910, 913, 26027	0.146132	387	219	11	18679	9	2
GO:BP	GO:0071241	cellular response to inorganic substance	8437, 3725, 4318, 6261, 27132, 84557, 1543	0.150169	226	211	7	18123	7	0
GO:MF	GO:0008395	steroid hydroxylase activity	1593, 29785, 1543	0.150776	37	219	3	18679	3	0
GO:MF	GO:0005041	low-density lipoprotein particle receptor activity	4973, 23166	0.150776	14	219	2	18679	2	0
GO:MF	GO:0004961	thromboxane A2 receptor activity	6915	0.150776	1	219	1	18679	1	0
GO:MF	GO:0004960	thromboxane receptor activity	6915	0.150776	1	219	1	18679	1	0
GO:MF	GO:0034041	ABC-type sterol transporter activity	9619	0.150776	1	219	1	18679	1	0
GO:MF	GO:0008528	G protein-coupled peptide receptor activity	2740, 2696, 4923, 4881, 53831, 64106	0.150776	149	219	6	18679	4	2
GO:MF	GO:0047748	cholestanetetraol 26-dehydrogenase activity	1593	0.150776	1	219	1	18679	1	0
GO:MF	GO:0097161	DH domain binding	2043	0.150776	1	219	1	18679	1	0
GO:MF	GO:0047749	cholestanetriol 26-monooxygenase activity	1593	0.150776	1	219	1	18679	1	0
GO:MF	GO:1990439	MAP kinase serine/threonine phosphatase activity	1846	0.150776	1	219	1	18679	1	0
GO:MF	GO:0004919	interleukin-9 receptor activity	3581	0.150776	1	219	1	18679	1	0
GO:MF	GO:0016711	flavonoid 3'-monooxygenase activity	1543	0.150776	1	219	1	18679	1	0
GO:MF	GO:0033885	10-hydroxy-9-(phosphonooxy)octadecanoate phosphatase activity	2053	0.150776	1	219	1	18679	0	1
GO:MF	GO:0052894	norspermine:oxygen oxidoreductase activity	54498	0.150776	1	219	1	18679	1	0
GO:MF	GO:0044508	glucagon-like peptide 1 receptor activity	2740	0.150776	1	219	1	18679	0	1
GO:MF	GO:0052895	N1-acetylspermine:oxygen oxidoreductase (N1-acetylspermidine-forming) activity	54498	0.150776	1	219	1	18679	1	0
GO:MF	GO:0031994	insulin-like growth factor I binding	3485, 3691	0.150776	13	219	2	18679	2	0
GO:MF	GO:0031883	taste receptor binding	51308	0.150776	1	219	1	18679	1	0
GO:MF	GO:0005518	collagen binding	9902, 4318, 4321, 3672	0.150776	70	219	4	18679	4	0
GO:MF	GO:0001653	peptide receptor activity	2740, 2696, 4923, 4881, 53831, 64106	0.150776	153	219	6	18679	4	2
GO:MF	GO:0016519	gastric inhibitory peptide receptor activity	2696	0.150776	1	219	1	18679	1	0
GO:MF	GO:0031073	cholesterol 26-hydroxylase activity	1593	0.150776	1	219	1	18679	1	0
GO:MF	GO:0008859	exoribonuclease II activity	3669	0.150776	1	219	1	18679	0	1
GO:BP	GO:0007259	receptor signaling pathway via JAK-STAT	3441, 3448, 3447, 3440, 3444, 3439	0.152802	176	211	6	18123	0	6
GO:BP	GO:0048483	autonomic nervous system development	89797, 6659, 91584	0.153604	47	211	3	18123	3	0
GO:BP	GO:0042113	B cell activation	1880, 10673, 3441, 3448, 3447, 3440, 3444, 3439, 952	0.15465	337	211	9	18123	1	8
GO:BP	GO:0098771	inorganic ion homeostasis	22953, 2740, 6373, 64072, 2696, 6915, 6355, 773, 6346, 79689, 6556, 4923, 84561, 6261, 4881, 952	0.15465	766	211	16	18123	9	7
GO:BP	GO:0009410	response to xenobiotic stimulus	200315, 116285, 54498, 29785, 1543	0.15465	129	211	5	18123	3	2
GO:BP	GO:0042129	regulation of T cell proliferation	3553, 3485, 10673, 284194, 654346, 10457	0.154819	177	211	6	18123	3	3
GO:BP	GO:0007411	axon guidance	219699, 2043, 3897, 91584, 10501, 2041, 89884, 91624	0.158096	283	211	8	18123	7	1
GO:BP	GO:0048486	parasympathetic nervous system development	89797, 91584	0.158096	18	211	2	18123	2	0
GO:BP	GO:1902683	regulation of receptor localization to synapse	160622, 254263	0.158096	18	211	2	18123	2	0
GO:BP	GO:0031649	heat generation	8862, 3553	0.158096	18	211	2	18123	2	0
GO:BP	GO:0032305	positive regulation of icosanoid secretion	3553, 4923	0.158096	18	211	2	18123	2	0
GO:BP	GO:0035743	CD4-positive, alpha-beta T cell cytokine production	3553, 3440	0.158096	18	211	2	18123	1	1
GO:BP	GO:0007019	microtubule depolymerization	124602, 50861, 23271	0.158293	48	211	3	18123	2	1
GO:BP	GO:0097485	neuron projection guidance	219699, 2043, 3897, 91584, 10501, 2041, 89884, 91624	0.158727	284	211	8	18123	7	1
GO:BP	GO:0002520	immune system development	3553, 3725, 6659, 119, 1880, 83881, 1840, 10673, 4318, 146850, 3441, 3902, 9636, 3448, 3447, 10365, 3440, 3444, 3439, 632	0.15973	1037	211	20	18123	9	11
GO:BP	GO:0051179	localization	8862, 22953, 3553, 2740, 9902, 27345, 55329, 5328, 6373, 353500, 2043, 2706, 6659, 119, 100526740, 1880, 6369, 83881, 57608, 4257, 360, 3429, 85458, 3915, 64072, 90427, 10417, 2696, 55691, 2701, 85407, 6915, 9079, 6355, 773, 5730, 6346, 79689, 6361, 6518, 2219, 4318, 9619, 53405, 9901, 5414, 3667, 3897, 91584, 58494, 9265, 928, 6556, 3691, 4923, 5784, 10769, 84561, 6261, 81831, 4881, 4973, 55698,…	0.160086	6938	211	96	18123	74	22
GO:BP	GO:0007167	enzyme linked receptor protein signaling pathway	8862, 3553, 3725, 353500, 2043, 3485, 57608, 2537, 57530, 4318, 121551, 10251, 3667, 4881, 2041, 203100, 56937, 3672, 753, 5792, 2152	0.161872	1107	211	21	18123	17	4
GO:MF	GO:1901681	sulfur compound binding	89797, 6373, 4257, 6355, 10457, 10178, 26027, 5792	0.162455	264	219	8	18679	5	3
GO:BP	GO:0045581	negative regulation of T cell differentiation	1840, 3902, 3440	0.164322	49	211	3	18123	1	2
GO:BP	GO:0050678	regulation of epithelial cell proliferation	8862, 6369, 57608, 3915, 10765, 22846, 4321, 3164, 28984, 2152	0.164322	401	211	10	18123	10	0
GO:BP	GO:0046677	response to antibiotic	2706, 10765, 1543	0.164322	49	211	3	18123	3	0
GO:BP	GO:0061061	muscle structure development	22953, 1293, 85407, 6361, 58494, 928, 6261, 5523, 79365, 3164, 8572, 93145, 9172, 6604	0.164322	646	211	14	18123	12	2
GO:CC	GO:0005923	bicellular tight junction	4810, 55691, 57530, 58494, 9265	0.164984	124	217	5	18964	5	0
GO:MF	GO:0046332	SMAD binding	3725, 56937, 28984, 753	0.165043	78	219	4	18679	4	0
GO:MF	GO:0008307	structural constituent of muscle	91624, 5339, 9172	0.16864	43	219	3	18679	1	2
GO:BP	GO:0061564	axon development	219699, 349667, 2043, 10251, 3897, 91584, 10501, 2041, 23271, 89884, 91624, 5792	0.16979	524	211	12	18123	10	2
GO:BP	GO:0033194	response to hydroperoxide	4257, 952	0.16979	19	211	2	18123	1	1
GO:BP	GO:0051899	membrane depolarization	3725, 2537, 773, 4923	0.16979	89	211	4	18123	2	2
GO:BP	GO:0003215	cardiac right ventricle morphogenesis	6659, 6604	0.16979	19	211	2	18123	2	0
GO:BP	GO:0045091	regulation of single stranded viral RNA replication via double stranded DNA intermediate	200315, 3576	0.16979	19	211	2	18123	1	1
GO:MF	GO:0008201	heparin binding	89797, 6373, 6355, 10457, 10178, 5792	0.171792	168	219	6	18679	3	3
GO:MF	GO:0005005	transmembrane-ephrin receptor activity	2043, 2041	0.172289	16	219	2	18679	2	0
GO:BP	GO:0043449	cellular alkene metabolic process	1543	0.174667	2	211	1	18123	1	0
GO:BP	GO:0043534	blood vessel endothelial cell migration	57608, 6915, 10769, 22846, 3164, 28984	0.174667	187	211	6	18123	6	0
GO:BP	GO:0035504	regulation of myosin light chain kinase activity	3553	0.174667	2	211	1	18123	1	0
GO:BP	GO:0060560	developmental growth involved in morphogenesis	8437, 85407, 3897, 91584, 10501, 10765, 5523	0.174667	238	211	7	18123	7	0
GO:BP	GO:0035505	positive regulation of myosin light chain kinase activity	3553	0.174667	2	211	1	18123	1	0
GO:BP	GO:0046208	spermine catabolic process	54498	0.174667	2	211	1	18123	1	0
GO:BP	GO:0044778	meiotic DNA integrity checkpoint signaling	135458	0.174667	2	211	1	18123	0	1
GO:BP	GO:0038018	Wnt receptor catabolic process	54894	0.174667	2	211	1	18123	0	1
GO:BP	GO:0071403	cellular response to high density lipoprotein particle stimulus	9619	0.174667	2	211	1	18123	1	0
GO:BP	GO:0046580	negative regulation of Ras protein signal transduction	8437, 10251, 50861	0.174667	51	211	3	18123	2	1
GO:BP	GO:0001912	positive regulation of leukocyte mediated cytotoxicity	3902, 910, 913	0.174667	52	211	3	18123	2	1
GO:BP	GO:0039692	single stranded viral RNA replication via double stranded DNA intermediate	200315, 3576	0.174667	20	211	2	18123	1	1
GO:BP	GO:0060339	negative regulation of type I interferon-mediated signaling pathway	9636, 4321	0.174667	20	211	2	18123	1	1
GO:BP	GO:0006631	fatty acid metabolic process	3553, 100137049, 5730, 3667, 116285, 387522, 26027, 29785, 1543, 2053	0.174667	407	211	10	18123	6	4
GO:BP	GO:0051049	regulation of transport	8862, 22953, 3553, 2740, 27345, 6373, 353500, 6659, 3429, 2696, 55691, 773, 4318, 9619, 53405, 5414, 3667, 6556, 4923, 5784, 81831, 4881, 4600, 10765, 79570, 10178, 51308, 28984, 160622, 254263, 952	0.174667	1839	211	31	18123	20	11
GO:BP	GO:0050714	positive regulation of protein secretion	6659, 2696, 55691, 9619, 952	0.174667	137	211	5	18123	4	1
GO:BP	GO:0006692	prostanoid metabolic process	3553, 5730, 29785	0.174667	52	211	3	18123	2	1
GO:BP	GO:0006693	prostaglandin metabolic process	3553, 5730, 29785	0.174667	52	211	3	18123	2	1
GO:BP	GO:0035700	astrocyte chemotaxis	1880	0.174667	2	211	1	18123	1	0
GO:BP	GO:0002543	activation of blood coagulation via clotting cascade	2152	0.174667	2	211	1	18123	1	0
GO:BP	GO:0046887	positive regulation of hormone secretion	8862, 6659, 2696, 9619, 952	0.174667	135	211	5	18123	4	1
GO:BP	GO:0002636	positive regulation of germinal center formation	10673	0.174667	2	211	1	18123	0	1
GO:BP	GO:0002687	positive regulation of leukocyte migration	6369, 6355, 6346, 58494, 3576	0.174667	138	211	5	18123	4	1
GO:BP	GO:0002711	positive regulation of T cell mediated immunity	3553, 910, 913	0.174667	52	211	3	18123	3	0
GO:BP	GO:0002752	cell surface pattern recognition receptor signaling pathway	2219	0.174667	2	211	1	18123	1	0
GO:BP	GO:0008284	positive regulation of cell population proliferation	8862, 3553, 3725, 6659, 1880, 6369, 3485, 57608, 3915, 10673, 4318, 3667, 2041, 10765, 4321, 3164, 6604, 2152, 952	0.174667	985	211	19	18123	16	3
GO:BP	GO:0051466	positive regulation of corticotropin-releasing hormone secretion	8862	0.174667	2	211	1	18123	1	0
GO:BP	GO:0006876	cellular cadmium ion homeostasis	6556	0.174667	2	211	1	18123	1	0
GO:BP	GO:0042552	myelination	5453, 58494, 928, 3691, 11076	0.174667	138	211	5	18123	5	0
GO:BP	GO:0010607	negative regulation of cytoplasmic mRNA processing body assembly	197135	0.174667	2	211	1	18123	0	1
GO:BP	GO:0050961	detection of temperature stimulus involved in sensory perception	10893, 4923	0.174667	20	211	2	18123	2	0
GO:BP	GO:0098706	iron ion import across cell outer membrane	79689	0.174667	2	211	1	18123	1	0
GO:BP	GO:1902004	positive regulation of amyloid-beta formation	2043, 9619	0.174667	20	211	2	18123	2	0
GO:BP	GO:1900673	olefin metabolic process	1543	0.174667	2	211	1	18123	1	0
GO:BP	GO:2000458	regulation of astrocyte chemotaxis	1880	0.174667	2	211	1	18123	1	0
GO:BP	GO:0031103	axon regeneration	349667, 2043, 5792	0.174667	52	211	3	18123	3	0
GO:BP	GO:0097696	receptor signaling pathway via STAT	3441, 3448, 3447, 3440, 3444, 3439	0.174667	186	211	6	18123	0	6
GO:BP	GO:0016553	base conversion or substitution editing	200315, 105	0.174667	20	211	2	18123	1	1
GO:BP	GO:0017143	insecticide metabolic process	1543	0.174667	2	211	1	18123	1	0
GO:BP	GO:1904426	positive regulation of GTP binding	2043	0.174667	2	211	1	18123	1	0
GO:BP	GO:1904409	regulation of secretory granule organization	9619	0.174667	2	211	1	18123	1	0
GO:BP	GO:1904022	positive regulation of G protein-coupled receptor internalization	8862	0.174667	2	211	1	18123	1	0
GO:BP	GO:0019605	butyrate metabolic process	116285	0.174667	2	211	1	18123	0	1
GO:BP	GO:1904411	positive regulation of secretory granule organization	9619	0.174667	2	211	1	18123	1	0
GO:BP	GO:0097156	fasciculation of motor neuron axon	2043	0.174667	2	211	1	18123	1	0
GO:BP	GO:0021526	medial motor column neuron differentiation	89884	0.174667	2	211	1	18123	1	0
GO:BP	GO:0021644	vagus nerve morphogenesis	91584	0.174667	2	211	1	18123	1	0
GO:BP	GO:1903597	negative regulation of gap junction assembly	3553	0.174667	2	211	1	18123	1	0
GO:BP	GO:0021784	postganglionic parasympathetic fiber development	91584	0.174667	2	211	1	18123	1	0
GO:BP	GO:0050865	regulation of cell activation	3553, 6659, 1880, 3485, 1840, 10673, 284194, 654346, 928, 146850, 3902, 10457, 3440, 952	0.174808	662	211	14	18123	8	6
GO:BP	GO:0034330	cell junction organization	22953, 3553, 55765, 2043, 2706, 119, 3915, 2701, 3801, 3897, 928, 3691, 57497, 5339, 5792	0.174885	727	211	15	18123	12	3
GO:BP	GO:0007272	ensheathment of neurons	5453, 58494, 928, 3691, 11076	0.180036	140	211	5	18123	5	0
GO:BP	GO:0008366	axon ensheathment	5453, 58494, 928, 3691, 11076	0.180036	140	211	5	18123	5	0
GO:BP	GO:0070664	negative regulation of leukocyte proliferation	6355, 284194, 654346, 10457	0.180455	94	211	4	18123	1	3
GO:BP	GO:0032989	cellular component morphogenesis	219699, 8437, 2043, 10251, 3897, 91584, 928, 3691, 11076, 10501, 2041, 6691, 89884, 91624, 3672, 9172	0.181446	797	211	16	18123	12	4
GO:BP	GO:0034755	iron ion transmembrane transport	79689, 6556	0.181502	21	211	2	18123	2	0
GO:BP	GO:0044827	modulation by host of viral genome replication	3429, 6355	0.181502	21	211	2	18123	0	2
GO:BP	GO:0048485	sympathetic nervous system development	6659, 91584	0.181502	21	211	2	18123	2	0
GO:BP	GO:0050671	positive regulation of lymphocyte proliferation	3553, 1880, 3485, 10673, 952	0.182731	141	211	5	18123	3	2
GO:BP	GO:0051345	positive regulation of hydrolase activity	8437, 3725, 100505585, 2043, 6369, 6355, 6346, 6361, 9901, 729092, 2041, 84253, 6004, 3672, 2152	0.183094	733	211	15	18123	13	2
GO:BP	GO:0001706	endoderm formation	83881, 4318, 1846	0.18339	54	211	3	18123	3	0
GO:BP	GO:0002718	regulation of cytokine production involved in immune response	3553, 55765, 10417, 3440	0.18339	95	211	4	18123	2	2
GO:BP	GO:0002367	cytokine production involved in immune response	3553, 55765, 10417, 3440	0.18339	95	211	4	18123	2	2
GO:BP	GO:0031345	negative regulation of cell projection organization	349667, 2043, 81618, 10251, 10501, 952	0.183488	192	211	6	18123	4	2
GO:BP	GO:0043408	regulation of MAPK cascade	3553, 55765, 2043, 1880, 6369, 57608, 6355, 6346, 6361, 10251, 146850, 10457, 10178, 1846, 3672	0.183488	734	211	15	18123	12	3
GO:BP	GO:0010977	negative regulation of neuron projection development	349667, 2043, 81618, 10501, 952	0.184716	142	211	5	18123	4	1
GO:BP	GO:0032946	positive regulation of mononuclear cell proliferation	3553, 1880, 3485, 10673, 952	0.184716	142	211	5	18123	3	2
GO:BP	GO:0002695	negative regulation of leukocyte activation	1840, 284194, 654346, 3902, 10457, 3440	0.186501	193	211	6	18123	2	4
GO:BP	GO:0033273	response to vitamin	360, 4330, 1543, 632	0.187443	96	211	4	18123	4	0
GO:BP	GO:0051246	regulation of protein metabolic process	3553, 55765, 353500, 2043, 6659, 1293, 81618, 85407, 2537, 84254, 153743, 4318, 9619, 5414, 10251, 6556, 146850, 3441, 10769, 197135, 11076, 2041, 9636, 3448, 5523, 10457, 3447, 6691, 83853, 10178, 78990, 84063, 3164, 1846, 10365, 56937, 3440, 28984, 3444, 3672, 753, 3439, 2152	0.187621	2759	211	43	18123	27	16
GO:BP	GO:0045744	negative regulation of G protein-coupled receptor signaling pathway	8862, 2696, 3576	0.188866	55	211	3	18123	3	0
GO:BP	GO:0030195	negative regulation of blood coagulation	5328, 928, 2152	0.188866	55	211	3	18123	3	0
GO:MF	GO:0030228	lipoprotein particle receptor activity	4973, 23166	0.190309	17	219	2	18679	2	0
GO:BP	GO:0032303	regulation of icosanoid secretion	3553, 4923	0.190509	22	211	2	18123	2	0
GO:BP	GO:0036303	lymph vessel morphogenesis	5784, 22846	0.190509	22	211	2	18123	2	0
GO:BP	GO:1900120	regulation of receptor binding	4318, 5792	0.190509	22	211	2	18123	2	0
GO:BP	GO:2000193	positive regulation of fatty acid transport	3553, 4923	0.190509	22	211	2	18123	2	0
GO:BP	GO:0042359	vitamin D metabolic process	1593, 1543	0.190509	22	211	2	18123	2	0
GO:BP	GO:0043576	regulation of respiratory gaseous exchange	8862, 4923	0.190509	22	211	2	18123	2	0
GO:BP	GO:0071363	cellular response to growth factor stimulus	8862, 3553, 3725, 353500, 57608, 57530, 10251, 10765, 3576, 3164, 80326, 203100, 56937, 753, 632	0.191818	741	211	15	18123	13	2
GO:BP	GO:1900047	negative regulation of hemostasis	5328, 928, 2152	0.193735	56	211	3	18123	3	0
GO:BP	GO:0007566	embryo implantation	3553, 4318, 3691	0.193735	56	211	3	18123	3	0
GO:BP	GO:0010524	positive regulation of calcium ion transport into cytosol	22953, 6373, 4923	0.193735	56	211	3	18123	1	2
GO:BP	GO:0008347	glial cell migration	2043, 1880, 928	0.193735	56	211	3	18123	3	0
GO:BP	GO:0030003	cellular cation homeostasis	22953, 2740, 6373, 64072, 2696, 6915, 6355, 773, 6346, 79689, 6556, 4923, 6261, 952	0.195127	678	211	14	18123	8	6
GO:BP	GO:0043588	skin development	100533177, 3887, 360, 5453, 9079, 3691, 6261, 80326, 1824, 3892	0.19626	426	211	10	18123	9	1
GO:BP	GO:0031401	positive regulation of protein modification process	3553, 55765, 353500, 2043, 6659, 84254, 4318, 5414, 6556, 146850, 3441, 3448, 10457, 3447, 10178, 3440, 28984, 3444, 3672, 3439	0.197478	1084	211	20	18123	12	8
GO:CC	GO:0000159	protein phosphatase type 2A complex	85407, 5523	0.199716	18	217	2	18964	2	0
GO:CC	GO:0070160	tight junction	4810, 55691, 57530, 58494, 9265	0.199716	132	217	5	18964	5	0
GO:BP	GO:0022401	negative adaptation of signaling pathway	8862, 2696	0.199765	23	211	2	18123	2	0
GO:BP	GO:0030194	positive regulation of blood coagulation	6915, 2152	0.199765	23	211	2	18123	2	0
GO:BP	GO:1900048	positive regulation of hemostasis	6915, 2152	0.199765	23	211	2	18123	2	0
GO:BP	GO:0031589	cell-substrate adhesion	5328, 3915, 3897, 3691, 25975, 55698, 2041, 4321, 3672	0.199765	368	211	9	18123	8	1
GO:BP	GO:0014009	glial cell proliferation	3553, 430, 6659	0.199765	57	211	3	18123	2	1
GO:BP	GO:0002029	desensitization of G protein-coupled receptor signaling pathway	8862, 2696	0.199765	23	211	2	18123	2	0
GO:BP	GO:0034341	response to interferon-gamma	10410, 6369, 6355, 6346, 6361, 6556	0.199765	198	211	6	18123	4	2
GO:BP	GO:0002694	regulation of leukocyte activation	3553, 6659, 1880, 3485, 1840, 10673, 284194, 654346, 146850, 3902, 10457, 3440, 952	0.199765	617	211	13	18123	7	6
GO:BP	GO:0035455	response to interferon-alpha	10410, 4600	0.199765	23	211	2	18123	0	2
GO:BP	GO:0006977	DNA damage response, signal transduction by p53 class mediator resulting in cell cycle arrest	6659, 10769, 28984	0.199765	57	211	3	18123	3	0
GO:BP	GO:0060353	regulation of cell adhesion molecule production	3553, 3576	0.199765	23	211	2	18123	2	0
GO:BP	GO:0031175	neuron projection development	219699, 349667, 8437, 2043, 64072, 81618, 10251, 50861, 3897, 91584, 10769, 10501, 2041, 23271, 89884, 91624, 3672, 5792, 952	0.202645	1021	211	19	18123	16	3
GO:BP	GO:0019827	stem cell population maintenance	430, 6659, 9079, 10893, 2041	0.202645	148	211	5	18123	4	1
GO:BP	GO:0044344	cellular response to fibroblast growth factor stimulus	8862, 10251, 10765, 3576, 3164	0.202645	148	211	5	18123	4	1
GO:BP	GO:0045620	negative regulation of lymphocyte differentiation	1840, 3902, 3440	0.20427	58	211	3	18123	1	2
GO:BP	GO:0043551	regulation of phosphatidylinositol 3-kinase activity	113791, 3667, 146850	0.20427	58	211	3	18123	2	1
GO:BP	GO:0051058	negative regulation of small GTPase mediated signal transduction	8437, 10251, 50861	0.20427	58	211	3	18123	2	1
GO:MF	GO:0045236	CXCR chemokine receptor binding	6373, 3576	0.205337	18	219	2	18679	1	1
GO:MF	GO:0005539	glycosaminoglycan binding	89797, 6373, 6355, 10457, 10178, 23166, 5792	0.205337	238	219	7	18679	4	3
GO:MF	GO:0052816	long-chain acyl-CoA hydrolase activity	26027	0.205337	2	219	1	18679	1	0
GO:MF	GO:0017046	peptide hormone binding	2740, 2696, 4881	0.205337	51	219	3	18679	2	1
GO:MF	GO:0016492	G protein-coupled neurotensin receptor activity	4923	0.205337	2	219	1	18679	1	0
GO:MF	GO:0005003	ephrin receptor activity	2043, 2041	0.205337	19	219	2	18679	2	0
GO:MF	GO:0008147	structural constituent of bone	632	0.205337	2	219	1	18679	1	0
GO:MF	GO:0019904	protein domain specific binding	60312, 3553, 3725, 2043, 85458, 85407, 9079, 1840, 3667, 50861, 3897, 89790, 56937, 160622, 285590	0.205337	706	219	15	18679	14	1
GO:MF	GO:0016657	oxidoreductase activity, acting on NAD(P)H, nitrogenous group as acceptor	2766	0.205337	2	219	1	18679	0	1
GO:MF	GO:0050429	calcium-dependent phospholipase C activity	23007	0.205337	2	219	1	18679	0	1
GO:MF	GO:0052901	spermine:oxygen oxidoreductase (spermidine-forming) activity	54498	0.205337	2	219	1	18679	1	0
GO:MF	GO:0003920	GMP reductase activity	2766	0.205337	2	219	1	18679	0	1
GO:MF	GO:0031729	CCR4 chemokine receptor binding	6361	0.205337	2	219	1	18679	1	0
GO:MF	GO:0031704	apelin receptor binding	8862	0.205337	2	219	1	18679	1	0
GO:MF	GO:0001604	urotensin II receptor activity	53831	0.205337	2	219	1	18679	0	1
GO:MF	GO:0008260	3-oxoacid CoA-transferase activity	64064	0.205337	2	219	1	18679	1	0
GO:MF	GO:0004796	thromboxane-A synthase activity	29785	0.205337	2	219	1	18679	1	0
GO:CC	GO:0009897	external side of plasma membrane	349667, 2219, 9619, 928, 3902, 3682, 910, 913, 3672, 2152	0.208028	409	217	10	18964	9	1
GO:CC	GO:0030659	cytoplasmic vesicle membrane	5328, 4257, 3801, 6518, 928, 6556, 6261, 4973, 53831, 10457, 57228, 23166, 23601, 4645, 254263, 952	0.208028	789	217	16	18964	13	3
GO:BP	GO:0002443	leukocyte mediated immunity	3553, 5328, 4257, 10417, 5730, 6518, 2219, 4318, 6556, 146850, 4973, 3902, 53831, 3440, 910, 913, 23601	0.208148	888	211	17	18123	12	5
GO:MF	GO:0060089	molecular transducer activity	22953, 219699, 349667, 2740, 53637, 9902, 2043, 1880, 2696, 6915, 10223, 2219, 3897, 124599, 91584, 4923, 4881, 3902, 2041, 53831, 64106, 3164, 3581, 342510, 83416, 5792, 2152	0.209999	1549	219	27	18679	21	6
GO:MF	GO:0038023	signaling receptor activity	22953, 219699, 349667, 2740, 53637, 9902, 2043, 1880, 2696, 6915, 10223, 2219, 3897, 124599, 91584, 4923, 4881, 3902, 2041, 53831, 64106, 3164, 3581, 342510, 83416, 5792, 2152	0.209999	1549	219	27	18679	21	6
GO:MF	GO:0008391	arachidonic acid monooxygenase activity	29785, 1543	0.209999	21	219	2	18679	2	0
GO:BP	GO:0018105	peptidyl-serine phosphorylation	3441, 10769, 3448, 3447, 10178, 3440, 3444, 3439	0.21031	314	211	8	18123	1	7
GO:BP	GO:0001667	ameboidal-type cell migration	83881, 57608, 6915, 4318, 3691, 10769, 55698, 10501, 22846, 3164, 28984	0.21031	496	211	11	18123	11	0
GO:BP	GO:0023058	adaptation of signaling pathway	8862, 2696	0.210798	24	211	2	18123	2	0
GO:BP	GO:0050820	positive regulation of coagulation	6915, 2152	0.210798	24	211	2	18123	2	0
GO:BP	GO:0002456	T cell mediated immunity	3553, 3440, 910, 913	0.210798	102	211	4	18123	3	1
GO:BP	GO:0003073	regulation of systemic arterial blood pressure	22953, 89797, 6518, 4923	0.210798	102	211	4	18123	3	1
GO:BP	GO:0071305	cellular response to vitamin D	4330, 632	0.210798	24	211	2	18123	2	0
GO:CC	GO:0099512	supramolecular fiber	283987, 55329, 100533177, 3887, 1293, 124602, 3801, 9576, 6261, 11076, 55698, 23271, 8572, 51308, 84557, 91624, 5339, 9172, 3892	0.21188	997	217	19	18964	14	5
GO:BP	GO:0003018	vascular process in circulatory system	8862, 27345, 6915, 4881, 10365, 3672, 952	0.212255	258	211	7	18123	5	2
GO:BP	GO:0098727	maintenance of cell number	430, 6659, 9079, 10893, 2041	0.212999	151	211	5	18123	4	1
GO:BP	GO:2000312	regulation of kainate selective glutamate receptor activity	81831	0.213442	3	211	1	18123	1	0
GO:BP	GO:0045580	regulation of T cell differentiation	6659, 1840, 146850, 3902, 3440	0.213442	154	211	5	18123	3	2
GO:BP	GO:1901491	negative regulation of lymphangiogenesis	22846	0.213442	3	211	1	18123	1	0
GO:BP	GO:0060183	apelin receptor signaling pathway	8862	0.213442	3	211	1	18123	1	0
GO:BP	GO:0006873	cellular ion homeostasis	22953, 2740, 6373, 64072, 2696, 6915, 6355, 773, 6346, 79689, 6556, 4923, 6261, 952	0.213442	693	211	14	18123	8	6
GO:BP	GO:0018894	dibenzo-p-dioxin metabolic process	1543	0.213442	3	211	1	18123	1	0
GO:BP	GO:0055073	cadmium ion homeostasis	6556	0.213442	3	211	1	18123	1	0
GO:BP	GO:0045218	zonula adherens maintenance	3801	0.213442	3	211	1	18123	1	0
GO:BP	GO:1902932	positive regulation of alcohol biosynthetic process	9619, 4923	0.213442	25	211	2	18123	2	0
GO:BP	GO:1903742	regulation of anterograde synaptic vesicle transport	254263	0.213442	3	211	1	18123	1	0
GO:BP	GO:0044773	mitotic DNA damage checkpoint signaling	6659, 135458, 10769, 28984	0.213442	103	211	4	18123	3	1
GO:BP	GO:0035021	negative regulation of Rac protein signal transduction	50861	0.213442	3	211	1	18123	1	0
GO:BP	GO:0099152	regulation of neurotransmitter receptor transport, endosome to postsynaptic membrane	160622	0.213442	3	211	1	18123	1	0
GO:BP	GO:0050819	negative regulation of coagulation	5328, 928, 2152	0.213442	61	211	3	18123	3	0
GO:BP	GO:0042904	9-cis-retinoic acid biosynthetic process	1543	0.213442	3	211	1	18123	1	0
GO:BP	GO:0002042	cell migration involved in sprouting angiogenesis	57608, 6915, 10769, 3164	0.213442	105	211	4	18123	4	0
GO:BP	GO:0043397	regulation of corticotropin-releasing hormone secretion	8862	0.213442	3	211	1	18123	1	0
GO:BP	GO:0070295	renal water absorption	360	0.213442	3	211	1	18123	1	0
GO:BP	GO:0097155	fasciculation of sensory neuron axon	2043	0.213442	3	211	1	18123	1	0
GO:BP	GO:0042905	9-cis-retinoic acid metabolic process	1543	0.213442	3	211	1	18123	1	0
GO:BP	GO:0043396	corticotropin-releasing hormone secretion	8862	0.213442	3	211	1	18123	1	0
GO:BP	GO:0002270	plasmacytoid dendritic cell activation	3902	0.213442	3	211	1	18123	0	1
GO:BP	GO:1902806	regulation of cell cycle G1/S phase transition	6659, 4330, 10769, 10457, 28984, 1543	0.213442	205	211	6	18123	6	0
GO:BP	GO:1904905	negative regulation of endothelial cell-matrix adhesion via fibronectin	4321	0.213442	3	211	1	18123	1	0
GO:BP	GO:0097533	cellular stress response to acid chemical	10365	0.213442	3	211	1	18123	0	1
GO:BP	GO:0002541	activation of plasma proteins involved in acute inflammatory response	2152	0.213442	3	211	1	18123	1	0
GO:BP	GO:0065009	regulation of molecular function	3553, 8437, 2740, 3725, 55765, 5328, 100505585, 113791, 2043, 119, 6369, 1293, 2696, 2537, 9079, 84254, 6355, 6346, 6361, 153743, 4318, 9901, 114783, 10251, 3667, 50861, 91584, 9265, 6556, 146850, 4923, 10769, 81831, 729092, 2041, 5523, 6691, 10178, 3164, 84253, 1846, 6004, 28984, 3672, 254263, 6604, 5792, 2152	0.213442	3191	211	48	18123	39	9
GO:BP	GO:0060559	positive regulation of calcidiol 1-monooxygenase activity	3553	0.213442	3	211	1	18123	1	0
GO:BP	GO:0006611	protein export from nucleus	3553, 3429, 5784	0.213442	61	211	3	18123	2	1
GO:BP	GO:0097532	stress response to acid chemical	10365	0.213442	3	211	1	18123	0	1
GO:BP	GO:0032290	peripheral nervous system myelin formation	3691	0.213442	3	211	1	18123	1	0
GO:BP	GO:0035938	estradiol secretion	10765	0.213442	3	211	1	18123	1	0
GO:BP	GO:0006598	polyamine catabolic process	54498	0.213442	3	211	1	18123	1	0
GO:BP	GO:0031102	neuron projection regeneration	349667, 2043, 5792	0.213442	60	211	3	18123	3	0
GO:BP	GO:0070564	positive regulation of vitamin D receptor signaling pathway	4330	0.213442	3	211	1	18123	1	0
GO:BP	GO:0106015	negative regulation of inflammatory response to wounding	89790	0.213442	3	211	1	18123	1	0
GO:BP	GO:2000864	regulation of estradiol secretion	10765	0.213442	3	211	1	18123	1	0
GO:BP	GO:0006982	response to lipid hydroperoxide	4257	0.213442	3	211	1	18123	1	0
GO:BP	GO:0034113	heterotypic cell-cell adhesion	3681, 3553, 1824	0.213442	60	211	3	18123	2	1
GO:BP	GO:0014054	positive regulation of gamma-aminobutyric acid secretion	4923	0.213442	3	211	1	18123	1	0
GO:BP	GO:0009624	response to nematode	1543	0.213442	3	211	1	18123	1	0
GO:BP	GO:0043405	regulation of MAP kinase activity	3553, 55765, 2043, 10251, 146850, 10178, 1846, 3672	0.213442	316	211	8	18123	6	2
GO:BP	GO:1902993	positive regulation of amyloid precursor protein catabolic process	2043, 9619	0.213442	25	211	2	18123	2	0
GO:BP	GO:0051365	cellular response to potassium ion starvation	3725	0.213442	3	211	1	18123	1	0
GO:BP	GO:0009968	negative regulation of signal transduction	8862, 219699, 3553, 8437, 113791, 3485, 2696, 85407, 2537, 54894, 4318, 10251, 3667, 50861, 9636, 3576, 5523, 4321, 1846, 6004, 203100, 56937, 3672, 753	0.214771	1394	211	24	18123	19	5
GO:BP	GO:0070665	positive regulation of leukocyte proliferation	3553, 1880, 3485, 10673, 952	0.21575	155	211	5	18123	3	2
GO:BP	GO:0071774	response to fibroblast growth factor	8862, 10251, 10765, 3576, 3164	0.21575	155	211	5	18123	4	1
GO:BP	GO:0007605	sensory perception of sound	22953, 89797, 2706, 64072, 53405	0.21575	155	211	5	18123	4	1
GO:BP	GO:0030217	T cell differentiation	3553, 6659, 1880, 1840, 146850, 3902, 3440	0.216365	264	211	7	18123	5	2
GO:MF	GO:0033691	sialic acid binding	2219, 89790	0.21778	22	219	2	18679	2	0
GO:MF	GO:0016849	phosphorus-oxygen lyase activity	4881, 952	0.21778	22	219	2	18679	1	1
GO:MF	GO:0008092	cytoskeletal protein binding	60312, 119, 85458, 124602, 57530, 3801, 50861, 11076, 4600, 23271, 22846, 257019, 8572, 51308, 84557, 91624, 4645, 5339, 9172	0.21778	1001	219	19	18679	13	6
GO:MF	GO:0005243	gap junction channel activity	2706, 2701	0.21778	22	219	2	18679	1	1
GO:BP	GO:0050927	positive regulation of positive chemotaxis	3576, 2152	0.218035	26	211	2	18123	2	0
GO:BP	GO:0016048	detection of temperature stimulus	10893, 4923	0.218035	26	211	2	18123	2	0
GO:BP	GO:0070848	response to growth factor	8862, 3553, 3725, 353500, 57608, 57530, 10251, 10765, 3576, 3164, 80326, 203100, 56937, 753, 632	0.218035	769	211	15	18123	13	2
GO:BP	GO:0051271	negative regulation of cellular component movement	2043, 6915, 9901, 928, 2041, 22846, 28984, 753, 254263	0.218035	384	211	9	18123	9	0
GO:BP	GO:0019883	antigen processing and presentation of endogenous antigen	910, 913	0.218035	26	211	2	18123	2	0
GO:BP	GO:0021952	central nervous system projection neuron axonogenesis	2043, 91584	0.218035	26	211	2	18123	2	0
GO:BP	GO:0001916	positive regulation of T cell mediated cytotoxicity	910, 913	0.218035	26	211	2	18123	2	0
GO:BP	GO:0062149	detection of stimulus involved in sensory perception of pain	10893, 4923	0.218035	26	211	2	18123	2	0
GO:BP	GO:0040037	negative regulation of fibroblast growth factor receptor signaling pathway	8862, 10251	0.218035	26	211	2	18123	1	1
GO:BP	GO:0060393	regulation of pathway-restricted SMAD protein phosphorylation	353500, 56937, 753	0.218035	62	211	3	18123	3	0
GO:BP	GO:0002708	positive regulation of lymphocyte mediated immunity	3553, 3902, 910, 913	0.218035	107	211	4	18123	3	1
GO:BP	GO:0044774	mitotic DNA integrity checkpoint signaling	6659, 135458, 10769, 28984	0.218035	107	211	4	18123	3	1
GO:BP	GO:0060352	cell adhesion molecule production	3553, 3576	0.218035	26	211	2	18123	2	0
GO:BP	GO:0009404	toxin metabolic process	4257, 1543	0.218035	26	211	2	18123	2	0
GO:BP	GO:0044409	entry into host	10410, 2219, 3576, 3440, 23601	0.218035	156	211	5	18123	3	2
GO:BP	GO:0036152	phosphatidylethanolamine acyl-chain remodeling	100137049, 54979	0.218035	26	211	2	18123	1	1
GO:CC	GO:0034665	integrin alpha1-beta1 complex	3672	0.218242	2	217	1	18964	1	0
GO:CC	GO:1902560	GMP reductase complex	2766	0.218242	2	217	1	18964	0	1
GO:CC	GO:0099081	supramolecular polymer	283987, 55329, 100533177, 3887, 1293, 124602, 3801, 9576, 6261, 11076, 55698, 23271, 8572, 51308, 84557, 91624, 5339, 9172, 3892	0.218242	1005	217	19	18964	14	5
GO:BP	GO:0001818	negative regulation of cytokine production	284194, 654346, 6556, 3902, 9636, 10457, 10365, 3440, 28984	0.219534	385	211	9	18123	3	6
GO:BP	GO:0032757	positive regulation of interleukin-8 production	3553, 2219, 2152	0.220862	63	211	3	18123	3	0
GO:BP	GO:0002685	regulation of leukocyte migration	6369, 6355, 6346, 58494, 928, 3576	0.225652	212	211	6	18123	5	1
GO:BP	GO:0002703	regulation of leukocyte mediated immunity	3553, 146850, 3902, 3440, 910, 913	0.225652	212	211	6	18123	4	2
GO:BP	GO:0031341	regulation of cell killing	146850, 3902, 910, 913	0.227985	109	211	4	18123	3	1
GO:BP	GO:0002720	positive regulation of cytokine production involved in immune response	3553, 55765, 10417	0.227985	64	211	3	18123	2	1
GO:BP	GO:0030199	collagen fibril organization	1293, 91522, 3691, 5339	0.227985	109	211	4	18123	4	0
GO:BP	GO:0042537	benzene-containing compound metabolic process	116285, 2053	0.22854	27	211	2	18123	0	2
GO:BP	GO:0050951	sensory perception of temperature stimulus	10893, 4923	0.22854	27	211	2	18123	2	0
GO:BP	GO:0050926	regulation of positive chemotaxis	3576, 2152	0.22854	27	211	2	18123	2	0
GO:BP	GO:0071280	cellular response to copper ion	84557, 1543	0.22854	27	211	2	18123	2	0
GO:BP	GO:0001945	lymph vessel development	5784, 22846	0.22854	27	211	2	18123	2	0
GO:BP	GO:0050996	positive regulation of lipid catabolic process	3553, 3667	0.22854	27	211	2	18123	1	1
GO:BP	GO:0051152	positive regulation of smooth muscle cell differentiation	93145, 6604	0.22854	27	211	2	18123	2	0
GO:BP	GO:0001817	regulation of cytokine production	3553, 55765, 10417, 6346, 2219, 284194, 654346, 6556, 3902, 9636, 10457, 4321, 10365, 3440, 28984, 2152	0.228893	847	211	16	18123	9	7
GO:CC	GO:0031982	vesicle	283987, 349667, 10410, 5328, 2043, 119, 3485, 4257, 1293, 3915, 81618, 90427, 10417, 6915, 100137049, 10223, 5730, 79689, 3801, 6518, 2219, 4318, 9619, 53405, 10893, 5414, 928, 6556, 3691, 116285, 6261, 4973, 4600, 53831, 10457, 6691, 57228, 27132, 23166, 285180, 8572, 23138, 84557, 56937, 910, 1824, 913, 23601, 10966, 4645, 3672, 26027, 753, 254263, 5339, 5792, 2053, 632, 952	0.230347	4058	217	59	18964	46	13
GO:BP	GO:0051960	regulation of nervous system development	3553, 430, 2043, 3897, 91584, 58494, 11076, 10501, 79365, 6604	0.232062	453	211	10	18123	9	1
GO:BP	GO:0031571	mitotic G1 DNA damage checkpoint signaling	6659, 10769, 28984	0.232914	65	211	3	18123	3	0
GO:BP	GO:0051851	modulation by host of symbiont process	3725, 3429, 6355	0.232914	65	211	3	18123	1	2
GO:BP	GO:0001894	tissue homeostasis	55765, 3915, 64072, 9079, 58494, 632, 952	0.233044	272	211	7	18123	6	1
GO:BP	GO:0044403	biological process involved in symbiotic interaction	10410, 3725, 3429, 6355, 2219, 3576, 3440, 23601	0.233044	331	211	8	18123	4	4
GO:BP	GO:0070374	positive regulation of ERK1 and ERK2 cascade	1880, 6369, 6355, 6346, 6361, 10457	0.233044	215	211	6	18123	5	1
GO:BP	GO:0007286	spermatid development	55329, 58494, 6691, 83853, 26038	0.233044	161	211	5	18123	1	4
GO:BP	GO:0002250	adaptive immune response	3553, 1880, 10673, 6556, 3441, 3902, 3448, 3447, 89790, 3440, 910, 913, 3444, 3439	0.233326	715	211	14	18123	6	8
GO:BP	GO:0046822	regulation of nucleocytoplasmic transport	3553, 3429, 5784, 4600	0.234772	111	211	4	18123	2	2
GO:MF	GO:0070576	vitamin D 24-hydroxylase activity	1543	0.235299	3	219	1	18679	1	0
GO:MF	GO:0052642	lysophosphatidic acid phosphatase activity	2053	0.235299	3	219	1	18679	0	1
GO:MF	GO:0018858	benzoate-CoA ligase activity	116285	0.235299	3	219	1	18679	0	1
GO:MF	GO:0061628	H3K27me3 modified histone binding	26038	0.235299	3	219	1	18679	0	1
GO:MF	GO:0008823	cupric reductase activity	79689	0.235299	3	219	1	18679	1	0
GO:MF	GO:0030343	vitamin D3 25-hydroxylase activity	1593	0.235299	3	219	1	18679	1	0
GO:MF	GO:0036313	phosphatidylinositol 3-kinase catalytic subunit binding	113791	0.235299	3	219	1	18679	1	0
GO:MF	GO:0005516	calmodulin binding	119, 84254, 6261, 23271, 6004, 4645	0.235299	203	219	6	18679	5	1
GO:MF	GO:0052851	ferric-chelate reductase (NADPH) activity	79689	0.235299	3	219	1	18679	1	0
GO:MF	GO:0005153	interleukin-8 receptor binding	3576	0.235299	3	219	1	18679	1	0
GO:MF	GO:0004967	glucagon receptor activity	2740	0.235299	3	219	1	18679	0	1
GO:MF	GO:0036134	12-hydroxyheptadecatrienoic acid synthase activity	29785	0.235299	3	219	1	18679	1	0
GO:MF	GO:0035373	chondroitin sulfate proteoglycan binding	5792	0.235299	3	219	1	18679	1	0
GO:MF	GO:0046592	polyamine oxidase activity	54498	0.235299	3	219	1	18679	1	0
GO:MF	GO:0098631	cell adhesion mediator activity	91624, 1824, 3672	0.235299	58	219	3	18679	2	1
GO:BP	GO:0044331	cell-cell adhesion mediated by cadherin	10893, 28984	0.236429	28	211	2	18123	2	0
GO:BP	GO:0090200	positive regulation of release of cytochrome c from mitochondria	90427, 4318	0.236429	28	211	2	18123	2	0
GO:BP	GO:0034332	adherens junction organization	55765, 2043, 3801	0.236429	66	211	3	18123	3	0
GO:BP	GO:0071377	cellular response to glucagon stimulus	2740, 2706	0.236429	28	211	2	18123	1	1
GO:BP	GO:0030888	regulation of B cell proliferation	1880, 10673, 952	0.236429	66	211	3	18123	1	2
GO:BP	GO:0001816	cytokine production	3553, 55765, 10417, 6346, 2219, 284194, 654346, 6556, 3902, 9636, 10457, 4321, 10365, 3440, 28984, 2152	0.236429	854	211	16	18123	9	7
GO:BP	GO:0055082	cellular chemical homeostasis	22953, 2740, 6373, 6659, 64072, 2696, 6915, 6355, 773, 6346, 79689, 9619, 6556, 4923, 6261, 952	0.236429	854	211	16	18123	10	6
GO:BP	GO:0044819	mitotic G1/S transition checkpoint signaling	6659, 10769, 28984	0.236429	66	211	3	18123	3	0
GO:BP	GO:0046888	negative regulation of hormone secretion	3553, 353500, 3667	0.236429	66	211	3	18123	2	1
GO:BP	GO:0060389	pathway-restricted SMAD protein phosphorylation	353500, 56937, 753	0.236429	66	211	3	18123	3	0
GO:BP	GO:0010818	T cell chemotaxis	6373, 1880	0.236429	28	211	2	18123	1	1
GO:BP	GO:0032526	response to retinoic acid	2706, 3485, 360, 952	0.236912	112	211	4	18123	3	1
GO:BP	GO:0043535	regulation of blood vessel endothelial cell migration	57608, 6915, 10769, 22846, 28984	0.237493	163	211	5	18123	5	0
GO:CC	GO:0005922	connexin complex	2706, 2701	0.237639	22	217	2	18964	1	1
GO:BP	GO:0031400	negative regulation of protein modification process	3553, 6659, 153743, 10251, 11076, 2041, 9636, 78990, 84063, 1846, 56937, 753	0.238941	587	211	12	18123	9	3
GO:MF	GO:0004222	metalloendopeptidase activity	4318, 10893, 27299, 4321	0.239949	106	219	4	18679	4	0
GO:MF	GO:0015631	tubulin binding	85458, 124602, 3801, 50861, 11076, 4600, 23271, 51308, 84557	0.239949	381	219	9	18679	7	2
GO:BP	GO:0051247	positive regulation of protein metabolic process	3553, 55765, 353500, 2043, 6659, 85407, 84254, 4318, 9619, 5414, 6556, 146850, 3441, 10769, 3448, 5523, 10457, 3447, 10178, 10365, 3440, 28984, 3444, 3672, 3439, 2152	0.240003	1577	211	26	18123	17	9
GO:BP	GO:0051248	negative regulation of protein metabolic process	3553, 2043, 6659, 1293, 81618, 2537, 153743, 4318, 10251, 197135, 11076, 2041, 9636, 6691, 78990, 84063, 3164, 1846, 56937, 753, 2152	0.240003	1216	211	21	18123	15	6
GO:BP	GO:0018209	peptidyl-serine modification	3441, 10769, 3448, 3447, 10178, 3440, 3444, 3439	0.240003	337	211	8	18123	1	7
GO:BP	GO:0044752	response to human chorionic gonadotropin	2706	0.240003	4	211	1	18123	1	0
GO:BP	GO:0021522	spinal cord motor neuron differentiation	6659, 89884	0.240003	29	211	2	18123	2	0
GO:BP	GO:1901314	regulation of histone H2A K63-linked ubiquitination	78990	0.240003	4	211	1	18123	1	0
GO:BP	GO:0060763	mammary duct terminal end bud growth	10765	0.240003	4	211	1	18123	1	0
GO:BP	GO:1901315	negative regulation of histone H2A K63-linked ubiquitination	78990	0.240003	4	211	1	18123	1	0
GO:BP	GO:1900076	regulation of cellular response to insulin stimulus	3553, 3667, 632	0.240003	67	211	3	18123	2	1
GO:BP	GO:0032292	peripheral nervous system axon ensheathment	5453, 3691	0.240003	29	211	2	18123	2	0
GO:BP	GO:0044107	cellular alcohol metabolic process	1593	0.240003	4	211	1	18123	1	0
GO:BP	GO:0018076	N-terminal peptidyl-lysine acetylation	6659	0.240003	4	211	1	18123	1	0
GO:BP	GO:0044108	cellular alcohol biosynthetic process	1593	0.240003	4	211	1	18123	1	0
GO:BP	GO:0070164	negative regulation of adiponectin secretion	3553	0.240003	4	211	1	18123	1	0
GO:BP	GO:0007598	blood coagulation, extrinsic pathway	2152	0.240003	4	211	1	18123	1	0
GO:BP	GO:0034436	glycoprotein transport	9619	0.240003	4	211	1	18123	1	0
GO:BP	GO:0032571	response to vitamin K	632	0.240003	4	211	1	18123	1	0
GO:BP	GO:0001909	leukocyte mediated cytotoxicity	146850, 3902, 910, 913	0.240003	113	211	4	18123	3	1
GO:BP	GO:0045917	positive regulation of complement activation	3553	0.240003	4	211	1	18123	1	0
GO:BP	GO:0010669	epithelial structure maintenance	55765, 9079	0.240003	29	211	2	18123	2	0
GO:BP	GO:0050918	positive chemotaxis	3576, 10457, 2152	0.240003	68	211	3	18123	3	0
GO:BP	GO:1904020	regulation of G protein-coupled receptor internalization	8862	0.240003	4	211	1	18123	1	0
GO:BP	GO:2000264	negative regulation of blood coagulation, extrinsic pathway	2152	0.240003	4	211	1	18123	1	0
GO:BP	GO:0002074	extraocular skeletal muscle development	9172	0.240003	4	211	1	18123	0	1
GO:BP	GO:0033183	negative regulation of histone ubiquitination	78990	0.240003	4	211	1	18123	1	0
GO:BP	GO:0036378	calcitriol biosynthetic process from calciol	1593	0.240003	4	211	1	18123	1	0
GO:BP	GO:2000263	regulation of blood coagulation, extrinsic pathway	2152	0.240003	4	211	1	18123	1	0
GO:BP	GO:0022011	myelination in peripheral nervous system	5453, 3691	0.240003	29	211	2	18123	2	0
GO:BP	GO:0071409	cellular response to cycloheximide	10365	0.240003	4	211	1	18123	0	1
GO:BP	GO:0098742	cell-cell adhesion via plasma-membrane adhesion molecules	64072, 10893, 3897, 10178, 91624, 1824, 5792	0.240003	276	211	7	18123	5	2
GO:BP	GO:0002309	T cell proliferation involved in immune response	6556	0.240003	4	211	1	18123	1	0
GO:BP	GO:0031296	B cell costimulation	10673	0.240003	4	211	1	18123	0	1
GO:BP	GO:2000097	regulation of smooth muscle cell-matrix adhesion	5328	0.240003	4	211	1	18123	1	0
GO:BP	GO:0046952	ketone body catabolic process	64064	0.240003	4	211	1	18123	1	0
GO:BP	GO:0035910	ascending aorta morphogenesis	6659	0.240003	4	211	1	18123	1	0
GO:BP	GO:0050673	epithelial cell proliferation	8862, 6369, 57608, 3915, 10765, 22846, 4321, 3164, 28984, 2152	0.240003	460	211	10	18123	10	0
GO:BP	GO:1990441	negative regulation of transcription from RNA polymerase II promoter in response to endoplasmic reticulum stress	3725	0.240003	4	211	1	18123	1	0
GO:BP	GO:0033594	response to hydroxyisoflavone	632	0.240003	4	211	1	18123	1	0
GO:BP	GO:2000382	positive regulation of mesoderm development	83881	0.240003	4	211	1	18123	1	0
GO:BP	GO:0050923	regulation of negative chemotaxis	91584	0.240003	4	211	1	18123	1	0
GO:BP	GO:0048265	response to pain	22953, 2701	0.240003	29	211	2	18123	0	2
GO:BP	GO:0021615	glossopharyngeal nerve morphogenesis	91584	0.240003	4	211	1	18123	1	0
GO:BP	GO:0003219	cardiac right ventricle formation	6604	0.240003	4	211	1	18123	1	0
GO:BP	GO:0003025	regulation of systemic arterial blood pressure by baroreceptor feedback	89797	0.240003	4	211	1	18123	1	0
GO:BP	GO:2000418	positive regulation of eosinophil migration	6369	0.240003	4	211	1	18123	1	0
GO:BP	GO:2000552	negative regulation of T-helper 2 cell cytokine production	3440	0.240003	4	211	1	18123	0	1
GO:BP	GO:0002825	regulation of T-helper 1 type immune response	3553, 6556	0.240003	29	211	2	18123	2	0
GO:BP	GO:0090244	Wnt signaling pathway involved in somitogenesis	5523	0.240003	4	211	1	18123	1	0
GO:BP	GO:0031343	positive regulation of cell killing	3902, 910, 913	0.243468	69	211	3	18123	2	1
GO:BP	GO:0045123	cellular extravasation	119, 58494, 3672	0.243468	69	211	3	18123	2	1
GO:BP	GO:0006805	xenobiotic metabolic process	116285, 54498, 29785, 1543	0.243951	116	211	4	18123	3	1
GO:BP	GO:0003401	axis elongation	85407, 5523	0.246878	30	211	2	18123	2	0
GO:BP	GO:0048679	regulation of axon regeneration	2043, 5792	0.246878	30	211	2	18123	2	0
GO:BP	GO:0072330	monocarboxylic acid biosynthetic process	3553, 5730, 116285, 1593, 1543, 2053	0.246966	224	211	6	18123	3	3
GO:CC	GO:0016459	myosin complex	90427, 57530, 4645	0.246983	57	217	3	18964	3	0
GO:CC	GO:1990425	ryanodine receptor complex	6261	0.24901	3	217	1	18964	1	0
GO:CC	GO:0098588	bounding membrane of organelle	283987, 10410, 5328, 2043, 4257, 3429, 192668, 81618, 90427, 100137049, 79689, 6518, 9619, 10893, 114783, 5414, 9265, 928, 6556, 6261, 4973, 53831, 10457, 23166, 8572, 84557, 56937, 910, 913, 23601, 753, 100132565, 254263, 952	0.24901	2165	217	34	18964	29	5
GO:CC	GO:0031905	early endosome lumen	8572	0.24901	3	217	1	18964	1	0
GO:CC	GO:0005606	laminin-1 complex	3915	0.24901	3	217	1	18964	1	0
GO:CC	GO:0005769	early endosome	10410, 2043, 100137049, 79689, 10457, 8572, 56937, 913, 753	0.24901	387	217	9	18964	8	1
GO:CC	GO:0043260	laminin-11 complex	3915	0.24901	3	217	1	18964	1	0
GO:CC	GO:0042581	specific granule	5328, 6518, 4973, 53831, 23601	0.24901	158	217	5	18964	4	1
GO:CC	GO:0032281	AMPA glutamate receptor complex	93145, 254263	0.24901	26	217	2	18964	2	0
GO:CC	GO:0098647	collagen beaded filament	1293	0.24901	3	217	1	18964	1	0
GO:CC	GO:0043259	laminin-10 complex	3915	0.24901	3	217	1	18964	1	0
GO:CC	GO:0099513	polymeric cytoskeletal fiber	283987, 55329, 100533177, 3887, 124602, 3801, 9576, 11076, 55698, 23271, 8572, 51308, 84557, 5339, 3892	0.24901	766	217	15	18964	12	3
GO:CC	GO:1905286	serine-type peptidase complex	2152	0.24901	3	217	1	18964	1	0
GO:CC	GO:0005589	collagen type VI trimer	1293	0.24901	3	217	1	18964	1	0
GO:MF	GO:0008289	lipid binding	8437, 1880, 10417, 100137049, 5730, 9619, 9265, 27132, 285180, 84557, 910, 913, 26027, 285590, 2152	0.249847	774	219	15	18679	12	3
GO:MF	GO:0102568	phospholipase A2 activity consuming 1,2-dioleoylphosphatidylethanolamine)	100137049, 54979	0.249847	27	219	2	18679	1	1
GO:MF	GO:0030507	spectrin binding	119, 23271	0.249847	27	219	2	18679	1	1
GO:MF	GO:0003779	actin binding	60312, 119, 85458, 57530, 22846, 8572, 91624, 4645, 5339, 9172	0.249847	449	219	10	18679	7	3
GO:MF	GO:0102567	phospholipase A2 activity (consuming 1,2-dipalmitoylphosphatidylcholine)	100137049, 54979	0.249847	27	219	2	18679	1	1
GO:BP	GO:0043550	regulation of lipid kinase activity	113791, 3667, 146850	0.250492	70	211	3	18123	2	1
GO:BP	GO:0042493	response to drug	3553, 3725, 3485, 4257, 6915, 29785, 1543, 632, 952	0.252332	406	211	9	18123	8	1
GO:MF	GO:0102391	decanoate-CoA ligase activity	116285	0.253259	4	219	1	18679	0	1
GO:MF	GO:0070643	vitamin D 25-hydroxylase activity	1593	0.253259	4	219	1	18679	1	0
GO:MF	GO:0046848	hydroxyapatite binding	632	0.253259	4	219	1	18679	1	0
GO:MF	GO:0034648	histone demethylase activity (H3-dimethyl-K4 specific)	10765	0.253259	4	219	1	18679	1	0
GO:MF	GO:0004667	prostaglandin-D synthase activity	5730	0.253259	4	219	1	18679	0	1
GO:MF	GO:0016941	natriuretic peptide receptor activity	4881	0.253259	4	219	1	18679	1	0
GO:MF	GO:0048763	calcium-induced calcium release activity	6261	0.253259	4	219	1	18679	1	0
GO:MF	GO:0005219	ryanodine-sensitive calcium-release channel activity	6261	0.253259	4	219	1	18679	1	0
GO:MF	GO:0042731	PH domain binding	2043	0.253259	4	219	1	18679	1	0
GO:MF	GO:0005353	fructose transmembrane transporter activity	6518	0.253259	4	219	1	18679	1	0
GO:MF	GO:0008017	microtubule binding	124602, 3801, 11076, 4600, 23271, 51308, 84557	0.253259	273	219	7	18679	5	2
GO:MF	GO:0034647	histone demethylase activity (H3-trimethyl-K4 specific)	10765	0.253259	4	219	1	18679	1	0
GO:MF	GO:0003823	antigen binding	10417, 2219, 3902, 910, 913	0.253259	163	219	5	18679	3	2
GO:MF	GO:0016647	oxidoreductase activity, acting on the CH-NH group of donors, oxygen as acceptor	54498	0.253259	4	219	1	18679	1	0
GO:MF	GO:0015086	cadmium ion transmembrane transporter activity	6556	0.253259	4	219	1	18679	1	0
GO:BP	GO:0031623	receptor internalization	8862, 928, 4600, 3576	0.254028	118	211	4	18123	3	1
GO:BP	GO:0051493	regulation of cytoskeleton organization	60312, 119, 6369, 85458, 50861, 11076, 2041, 23271, 10178, 28984, 91624	0.254028	535	211	11	18123	8	3
GO:BP	GO:0032102	negative regulation of response to external stimulus	2740, 5328, 2043, 2696, 928, 10769, 10501, 9636, 53831, 4321, 89790, 2152	0.254028	601	211	12	18123	9	3
GO:CC	GO:0043204	perikaryon	349667, 2043, 4923, 3672, 632	0.256396	160	217	5	18964	5	0
GO:BP	GO:1901653	cellular response to peptide	3553, 2740, 2043, 2706, 773, 3667, 3164, 10365, 632	0.256496	408	211	9	18123	5	4
GO:BP	GO:0042130	negative regulation of T cell proliferation	284194, 654346, 10457	0.256496	71	211	3	18123	1	2
GO:BP	GO:0006633	fatty acid biosynthetic process	3553, 5730, 116285, 1543, 2053	0.256496	171	211	5	18123	2	3
GO:BP	GO:0050805	negative regulation of synaptic transmission	3553, 10769, 952	0.256496	71	211	3	18123	2	1
GO:MF	GO:0004252	serine-type endopeptidase activity	5328, 113791, 4318, 203100, 2152	0.256732	167	219	5	18679	5	0
GO:BP	GO:0050901	leukocyte tethering or rolling	119, 58494	0.256863	31	211	2	18123	1	1
GO:BP	GO:0010039	response to iron ion	84557, 1543	0.256863	31	211	2	18123	2	0
GO:BP	GO:0090162	establishment of epithelial cell polarity	55691, 9265	0.256863	31	211	2	18123	2	0
GO:BP	GO:0060292	long-term synaptic depression	10769, 952	0.256863	31	211	2	18123	1	1
GO:MF	GO:0022829	wide pore channel activity	2706, 2701	0.257275	30	219	2	18679	1	1
GO:MF	GO:0003774	motor activity	124602, 57530, 3801, 4645	0.257275	116	219	4	18679	3	1
GO:BP	GO:0051261	protein depolymerization	119, 124602, 50861, 23271	0.257333	119	211	4	18123	2	2
GO:BP	GO:0048666	neuron development	219699, 349667, 8437, 2043, 64072, 81618, 10251, 50861, 3897, 91584, 10769, 10501, 2041, 23271, 10178, 89884, 91624, 3672, 5792, 952	0.257355	1159	211	20	18123	16	4
GO:BP	GO:0050776	regulation of immune response	3553, 2740, 3725, 2696, 2219, 10673, 124599, 6556, 146850, 10769, 3902, 9636, 53831, 4321, 3440, 910, 28984, 342510, 913, 952	0.257355	1159	211	20	18123	12	8
GO:CC	GO:0005963	magnesium-dependent protein serine/threonine phosphatase complex	85407, 5523	0.258131	27	217	2	18964	2	0
GO:BP	GO:0050920	regulation of chemotaxis	1880, 6346, 91584, 10501, 3576, 2152	0.258383	228	211	6	18123	6	0
GO:BP	GO:0002699	positive regulation of immune effector process	3553, 55765, 10417, 3902, 910, 913	0.258383	228	211	6	18123	4	2
GO:CC	GO:0012505	endomembrane system	283987, 22953, 10410, 55329, 5328, 4810, 283768, 2043, 4257, 64231, 3429, 1293, 3915, 81618, 90427, 6915, 100137049, 91522, 5730, 54894, 79689, 3801, 6518, 2219, 4318, 9619, 53405, 10893, 114783, 5414, 50861, 9265, 928, 6556, 3691, 4923, 6261, 4973, 11076, 4600, 53831, 23271, 10457, 22846, 6691, 10178, 3164, 8572, 51308, 84557, 54498, 56937, 910, 913, 23601, 10966, 4645, 3672, 753, 100132565, 254…	0.260151	4651	217	65	18964	53	12
GO:BP	GO:0038034	signal transduction in absence of ligand	219699, 3553, 2537	0.261083	72	211	3	18123	2	1
GO:BP	GO:0032729	positive regulation of interferon-gamma production	3553, 6556, 9636	0.261083	72	211	3	18123	2	1
GO:BP	GO:0097192	extrinsic apoptotic signaling pathway in absence of ligand	219699, 3553, 2537	0.261083	72	211	3	18123	2	1
GO:BP	GO:0010243	response to organonitrogen compound	22953, 3553, 2740, 3725, 55765, 2043, 2706, 3485, 4257, 773, 4318, 3667, 928, 6261, 4321, 3164, 10365, 84557, 632	0.263831	1092	211	19	18123	14	5
GO:BP	GO:0001516	prostaglandin biosynthetic process	3553, 5730	0.264541	33	211	2	18123	1	1
GO:BP	GO:0003331	positive regulation of extracellular matrix constituent secretion	28984	0.264541	5	211	1	18123	1	0
GO:BP	GO:0003289	atrial septum primum morphogenesis	6659	0.264541	5	211	1	18123	1	0
GO:BP	GO:0031109	microtubule polymerization or depolymerization	124602, 50861, 11076, 23271	0.264541	123	211	4	18123	3	1
GO:BP	GO:0003284	septum primum development	6659	0.264541	5	211	1	18123	1	0
GO:BP	GO:0001503	ossification	9902, 353500, 4318, 4330, 6261, 9636, 10457, 23601, 632	0.264541	418	211	9	18123	8	1
GO:BP	GO:2000697	negative regulation of epithelial cell differentiation involved in kidney development	4318	0.264541	5	211	1	18123	1	0
GO:BP	GO:1903522	regulation of blood circulation	8862, 27345, 6915, 6261, 4881, 1824, 952	0.264541	294	211	7	18123	6	1
GO:BP	GO:1905867	epididymis development	2706	0.264541	5	211	1	18123	1	0
GO:BP	GO:0021636	trigeminal nerve morphogenesis	91584	0.264541	5	211	1	18123	1	0
GO:BP	GO:0021523	somatic motor neuron differentiation	89884	0.264541	5	211	1	18123	1	0
GO:BP	GO:0021637	trigeminal nerve structural organization	91584	0.264541	5	211	1	18123	1	0
GO:BP	GO:0048386	positive regulation of retinoic acid receptor signaling pathway	10365	0.264541	5	211	1	18123	0	1
GO:BP	GO:2000515	negative regulation of CD4-positive, alpha-beta T cell activation	284194, 654346	0.264541	33	211	2	18123	0	2
GO:BP	GO:2000191	regulation of fatty acid transport	3553, 4923	0.264541	33	211	2	18123	2	0
GO:BP	GO:0050954	sensory perception of mechanical stimulus	22953, 89797, 2706, 64072, 53405	0.264541	176	211	5	18123	4	1
GO:BP	GO:1902105	regulation of leukocyte differentiation	3725, 6659, 1840, 146850, 3902, 3440, 632	0.264541	290	211	7	18123	5	2
GO:BP	GO:0051418	microtubule nucleation by microtubule organizing center	11076	0.264541	5	211	1	18123	1	0
GO:BP	GO:0051461	positive regulation of corticotropin secretion	8862	0.264541	5	211	1	18123	1	0
GO:BP	GO:1901608	regulation of vesicle transport along microtubule	254263	0.264541	5	211	1	18123	1	0
GO:BP	GO:0048841	regulation of axon extension involved in axon guidance	91584, 10501	0.264541	32	211	2	18123	2	0
GO:BP	GO:0002683	negative regulation of immune system process	2740, 2696, 1840, 284194, 654346, 10769, 3902, 9636, 53831, 10457, 4321, 3440	0.264541	614	211	12	18123	5	7
GO:BP	GO:0021869	forebrain ventricular zone progenitor cell division	85458	0.264541	5	211	1	18123	1	0
GO:BP	GO:0046457	prostanoid biosynthetic process	3553, 5730	0.264541	33	211	2	18123	1	1
GO:BP	GO:0044788	modulation by host of viral process	3429, 6355	0.264541	33	211	2	18123	0	2
GO:BP	GO:1905749	regulation of endosome to plasma membrane protein transport	160622	0.264541	5	211	1	18123	1	0
GO:BP	GO:0032268	regulation of cellular protein metabolic process	3553, 55765, 353500, 2043, 6659, 1293, 2537, 84254, 153743, 4318, 5414, 10251, 6556, 146850, 3441, 10769, 197135, 11076, 2041, 9636, 3448, 5523, 10457, 3447, 6691, 83853, 10178, 78990, 84063, 3164, 1846, 56937, 3440, 28984, 3444, 3672, 753, 3439, 2152	0.264541	2591	211	39	18123	24	15
GO:BP	GO:1901701	cellular response to oxygen-containing compound	3553, 2740, 3725, 6373, 2043, 2706, 6659, 4257, 10417, 6915, 773, 6518, 4318, 9619, 3667, 4330, 3576, 3164, 10365, 84557, 632	0.264541	1237	211	21	18123	15	6
GO:BP	GO:0043406	positive regulation of MAP kinase activity	3553, 55765, 2043, 146850, 10178, 3672	0.264541	234	211	6	18123	5	1
GO:BP	GO:0097176	epoxide metabolic process	2053	0.264541	5	211	1	18123	0	1
GO:BP	GO:1901490	regulation of lymphangiogenesis	22846	0.264541	5	211	1	18123	1	0
GO:BP	GO:0043112	receptor metabolic process	8862, 54894, 928, 4600, 3576	0.264541	176	211	5	18123	3	2
GO:BP	GO:0034721	histone H3-K4 demethylation, trimethyl-H3-K4-specific	10765	0.264541	5	211	1	18123	1	0
GO:BP	GO:0008215	spermine metabolic process	54498	0.264541	5	211	1	18123	1	0
GO:BP	GO:0070988	demethylation	200315, 10765, 1543	0.264541	74	211	3	18123	2	1
GO:BP	GO:0071295	cellular response to vitamin	4330, 632	0.264541	33	211	2	18123	2	0
GO:BP	GO:0010040	response to iron(II) ion	84557	0.264541	5	211	1	18123	1	0
GO:BP	GO:0015691	cadmium ion transport	6556	0.264541	5	211	1	18123	1	0
GO:BP	GO:0035905	ascending aorta development	6659	0.264541	5	211	1	18123	1	0
GO:BP	GO:0014044	Schwann cell development	5453, 3691	0.264541	32	211	2	18123	2	0
GO:BP	GO:0060509	type I pneumocyte differentiation	10365	0.264541	5	211	1	18123	0	1
GO:BP	GO:0060708	spongiotrophoblast differentiation	430	0.264541	5	211	1	18123	0	1
GO:BP	GO:0042573	retinoic acid metabolic process	29785, 1543	0.264541	33	211	2	18123	2	0
GO:BP	GO:0042759	long-chain fatty acid biosynthetic process	1543, 2053	0.264541	32	211	2	18123	1	1
GO:BP	GO:0014905	myoblast fusion involved in skeletal muscle regeneration	928	0.264541	5	211	1	18123	1	0
GO:BP	GO:0071593	lymphocyte aggregation	58494	0.264541	5	211	1	18123	1	0
GO:BP	GO:0070574	cadmium ion transmembrane transport	6556	0.264541	5	211	1	18123	1	0
GO:BP	GO:0043435	response to corticotropin-releasing hormone	3164	0.264541	5	211	1	18123	1	0
GO:BP	GO:0097241	hematopoietic stem cell migration to bone marrow	58494	0.264541	5	211	1	18123	1	0
GO:BP	GO:0033092	positive regulation of immature T cell proliferation in thymus	3553	0.264541	5	211	1	18123	1	0
GO:BP	GO:0043085	positive regulation of catalytic activity	3553, 8437, 3725, 55765, 100505585, 2043, 6369, 84254, 6355, 6346, 6361, 9901, 3667, 6556, 146850, 729092, 2041, 10178, 84253, 6004, 28984, 3672, 2152	0.264541	1383	211	23	18123	19	4
GO:BP	GO:0070779	D-aspartate import across plasma membrane	4923	0.264541	5	211	1	18123	1	0
GO:BP	GO:0070487	monocyte aggregation	3553	0.264541	5	211	1	18123	1	0
GO:BP	GO:0070777	D-aspartate transport	4923	0.264541	5	211	1	18123	1	0
GO:BP	GO:0014805	smooth muscle adaptation	3553	0.264541	5	211	1	18123	1	0
GO:BP	GO:0009617	response to bacterium	3553, 3725, 55765, 6373, 2706, 4257, 10417, 6915, 6556, 9636, 3576, 3164, 23166, 1543	0.264541	743	211	14	18123	11	3
GO:BP	GO:0080184	response to phenylpropanoid	632	0.264541	5	211	1	18123	1	0
GO:BP	GO:0071376	cellular response to corticotropin-releasing hormone stimulus	3164	0.264541	5	211	1	18123	1	0
GO:BP	GO:0010041	response to iron(III) ion	1543	0.264541	5	211	1	18123	1	0
GO:BP	GO:0071332	cellular response to fructose stimulus	6518	0.264541	5	211	1	18123	1	0
GO:BP	GO:0032596	protein transport into membrane raft	51308	0.264541	5	211	1	18123	1	0
GO:BP	GO:0071866	negative regulation of apoptotic process in bone marrow cell	10769	0.264541	5	211	1	18123	1	0
GO:BP	GO:0001704	formation of primary germ layer	83881, 4318, 3691, 1846	0.26503	124	211	4	18123	4	0
GO:BP	GO:0007160	cell-matrix adhesion	5328, 3897, 3691, 2041, 4321, 3672	0.270476	236	211	6	18123	6	0
GO:MF	GO:0038132	neuregulin binding	3691	0.270766	5	219	1	18679	1	0
GO:MF	GO:0101021	estrogen 2-hydroxylase activity	1543	0.270766	5	219	1	18679	1	0
GO:MF	GO:0048248	CXCR3 chemokine receptor binding	6373	0.270766	5	219	1	18679	0	1
GO:MF	GO:0008410	CoA-transferase activity	64064	0.270766	5	219	1	18679	1	0
GO:MF	GO:0031728	CCR3 chemokine receptor binding	6369	0.270766	5	219	1	18679	1	0
GO:MF	GO:0003726	double-stranded RNA adenosine deaminase activity	105	0.270766	5	219	1	18679	1	0
GO:MF	GO:0090554	phosphatidylcholine floppase activity	9619	0.270766	5	219	1	18679	1	0
GO:MF	GO:0043426	MRF binding	79365	0.270766	5	219	1	18679	1	0
GO:MF	GO:0016723	oxidoreductase activity, acting on metal ions, NAD or NADP as acceptor	79689	0.270766	5	219	1	18679	1	0
GO:MF	GO:0086083	cell adhesive protein binding involved in bundle of His cell-Purkinje myocyte communication	1824	0.270766	5	219	1	18679	1	0
GO:MF	GO:0019239	deaminase activity	200315, 105	0.270766	32	219	2	18679	1	1
GO:MF	GO:0019784	NEDD8-specific protease activity	78990	0.270766	5	219	1	18679	1	0
GO:MF	GO:0015254	glycerol channel activity	360	0.270766	5	219	1	18679	1	0
GO:MF	GO:0008310	single-stranded DNA 3'-5' exodeoxyribonuclease activity	3669	0.270766	5	219	1	18679	0	1
GO:MF	GO:0043548	phosphatidylinositol 3-kinase binding	113791, 3667	0.270766	32	219	2	18679	1	1
GO:MF	GO:0098639	collagen binding involved in cell-matrix adhesion	3672	0.270766	5	219	1	18679	1	0
GO:BP	GO:0000165	MAPK cascade	3553, 8437, 55765, 2043, 1880, 6369, 57608, 6355, 6346, 6361, 10251, 3667, 146850, 10457, 10178, 1846, 3672	0.271809	965	211	17	18123	13	4
GO:CC	GO:0014802	terminal cisterna	6261	0.271827	4	217	1	18964	1	0
GO:CC	GO:0090498	extrinsic component of Golgi membrane	283987	0.271827	4	217	1	18964	1	0
GO:CC	GO:0036477	somatodendritic compartment	22953, 349667, 2043, 773, 114783, 3897, 58494, 4923, 10769, 4600, 8572, 23138, 3672, 254263, 5792, 632	0.271827	875	217	16	18964	13	3
GO:CC	GO:0005899	insulin receptor complex	3667	0.271827	4	217	1	18964	0	1
GO:CC	GO:0005635	nuclear envelope	22953, 55329, 3429, 5730, 54894, 3691, 4600, 3164, 54498, 10966	0.271827	471	217	10	18964	4	6
GO:CC	GO:0005944	phosphatidylinositol 3-kinase complex, class IB	146850	0.271827	4	217	1	18964	1	0
GO:CC	GO:0035976	transcription factor AP-1 complex	3725	0.271827	4	217	1	18964	1	0
GO:BP	GO:2000758	positive regulation of peptidyl-lysine acetylation	3553, 6659	0.274216	34	211	2	18123	2	0
GO:BP	GO:0070570	regulation of neuron projection regeneration	2043, 5792	0.274216	34	211	2	18123	2	0
GO:BP	GO:2000045	regulation of G1/S transition of mitotic cell cycle	6659, 10769, 10457, 28984, 1543	0.275011	180	211	5	18123	5	0
GO:BP	GO:0052126	movement in host environment	10410, 2219, 3576, 3440, 23601	0.275011	180	211	5	18123	3	2
GO:BP	GO:0008637	apoptotic mitochondrial changes	3725, 90427, 2537, 4318	0.275442	126	211	4	18123	3	1
GO:BP	GO:0048762	mesenchymal cell differentiation	3553, 55698, 10501, 80326, 28984, 753	0.280875	239	211	6	18123	5	1
GO:BP	GO:2000134	negative regulation of G1/S transition of mitotic cell cycle	6659, 10769, 10457, 28984	0.280875	127	211	4	18123	4	0
GO:BP	GO:0002705	positive regulation of leukocyte mediated immunity	3553, 3902, 910, 913	0.280875	127	211	4	18123	3	1
GO:BP	GO:0021955	central nervous system neuron axonogenesis	2043, 91584	0.283798	35	211	2	18123	2	0
GO:BP	GO:0048741	skeletal muscle fiber development	22953, 6261	0.283798	35	211	2	18123	1	1
GO:BP	GO:0034331	cell junction maintenance	55765, 3801	0.283798	35	211	2	18123	2	0
GO:BP	GO:0002444	myeloid leukocyte mediated immunity	5328, 4257, 10417, 5730, 6518, 2219, 4318, 6556, 4973, 53831, 23601	0.283798	558	211	11	18123	8	3
GO:BP	GO:0001914	regulation of T cell mediated cytotoxicity	910, 913	0.283798	35	211	2	18123	2	0
GO:BP	GO:0045907	positive regulation of vasoconstriction	6915, 952	0.283798	35	211	2	18123	1	1
GO:BP	GO:0010604	positive regulation of macromolecule metabolic process	8862, 3553, 430, 84969, 3725, 55765, 353500, 2043, 6659, 83881, 5453, 10417, 85407, 9079, 84254, 6346, 1840, 2219, 4318, 9619, 284194, 5414, 654346, 3667, 6556, 146850, 3441, 10769, 197135, 9636, 10765, 3576, 3448, 5523, 10457, 3447, 4321, 10178, 3164, 89884, 80326, 10365, 3440, 28984, 3444, 3672, 3439, 6604, 2152, 2053, 952	0.283798	3568	211	51	18123	31	20
GO:BP	GO:0035633	maintenance of blood-brain barrier	3915, 58494	0.283798	35	211	2	18123	2	0
GO:BP	GO:0097151	positive regulation of inhibitory postsynaptic potential	4923	0.285319	6	211	1	18123	1	0
GO:BP	GO:0140271	hexose import across plasma membrane	6518	0.285319	6	211	1	18123	1	0
GO:BP	GO:0070163	regulation of adiponectin secretion	3553	0.285319	6	211	1	18123	1	0
GO:BP	GO:0070162	adiponectin secretion	3553	0.285319	6	211	1	18123	1	0
GO:BP	GO:0038031	non-canonical Wnt signaling pathway via JNK cascade	85407	0.285319	6	211	1	18123	1	0
GO:BP	GO:0051459	regulation of corticotropin secretion	8862	0.285319	6	211	1	18123	1	0
GO:BP	GO:2000416	regulation of eosinophil migration	6369	0.285319	6	211	1	18123	1	0
GO:BP	GO:1990936	vascular associated smooth muscle cell dedifferentiation	93145	0.285319	6	211	1	18123	1	0
GO:BP	GO:0021957	corticospinal tract morphogenesis	2043	0.285319	6	211	1	18123	1	0
GO:BP	GO:0021785	branchiomotor neuron axon guidance	91584	0.285319	6	211	1	18123	1	0
GO:BP	GO:0070640	vitamin D3 metabolic process	1593	0.285319	6	211	1	18123	1	0
GO:BP	GO:0001819	positive regulation of cytokine production	3553, 55765, 10417, 6346, 2219, 6556, 9636, 4321, 28984, 2152	0.285319	498	211	10	18123	8	2
GO:BP	GO:0106001	intestinal hexose absorption	6518	0.285319	6	211	1	18123	1	0
GO:BP	GO:0030913	paranodal junction assembly	928	0.285319	6	211	1	18123	1	0
GO:BP	GO:0014052	regulation of gamma-aminobutyric acid secretion	4923	0.285319	6	211	1	18123	1	0
GO:BP	GO:0106014	regulation of inflammatory response to wounding	89790	0.285319	6	211	1	18123	1	0
GO:BP	GO:0039694	viral RNA genome replication	200315, 3576	0.285319	36	211	2	18123	1	1
GO:BP	GO:0021960	anterior commissure morphogenesis	91584	0.285319	6	211	1	18123	1	0
GO:BP	GO:0070535	histone H2A K63-linked ubiquitination	78990	0.285319	6	211	1	18123	1	0
GO:BP	GO:0061643	chemorepulsion of axon	91584	0.285319	6	211	1	18123	1	0
GO:BP	GO:0045619	regulation of lymphocyte differentiation	6659, 1840, 146850, 3902, 3440	0.285319	183	211	5	18123	3	2
GO:BP	GO:0045596	negative regulation of cell differentiation	3553, 430, 83881, 85458, 1840, 6361, 4318, 9619, 3902, 10501, 79365, 3440, 753	0.285319	701	211	13	18123	10	3
GO:BP	GO:0035744	T-helper 1 cell cytokine production	3553	0.285319	6	211	1	18123	1	0
GO:BP	GO:0086073	bundle of His cell-Purkinje myocyte adhesion involved in cell communication	1824	0.285319	6	211	1	18123	1	0
GO:BP	GO:0050916	sensory perception of sweet taste	51308	0.285319	6	211	1	18123	1	0
GO:BP	GO:0015677	copper ion import	79689	0.285319	6	211	1	18123	1	0
GO:BP	GO:0120252	hydrocarbon metabolic process	1543	0.285319	6	211	1	18123	1	0
GO:BP	GO:0001666	response to hypoxia	22953, 430, 5328, 360, 6261, 28984, 1543, 952	0.285319	367	211	8	18123	5	3
GO:BP	GO:1904428	negative regulation of tubulin deacetylation	11076	0.285319	6	211	1	18123	1	0
GO:BP	GO:0032886	regulation of microtubule-based process	85458, 50861, 10769, 11076, 23271, 254263	0.285319	245	211	6	18123	6	0
GO:BP	GO:2000554	regulation of T-helper 1 cell cytokine production	3553	0.285319	6	211	1	18123	1	0
GO:BP	GO:0046640	regulation of alpha-beta T cell proliferation	284194, 654346	0.285319	36	211	2	18123	0	2
GO:BP	GO:1902803	regulation of synaptic vesicle transport	254263	0.285319	6	211	1	18123	1	0
GO:BP	GO:0043152	induction of bacterial agglutination	10417	0.285319	6	211	1	18123	0	1
GO:BP	GO:0098704	carbohydrate import across plasma membrane	6518	0.285319	6	211	1	18123	1	0
GO:BP	GO:0051902	negative regulation of mitochondrial depolarization	2537	0.285319	6	211	1	18123	0	1
GO:BP	GO:2000556	positive regulation of T-helper 1 cell cytokine production	3553	0.285319	6	211	1	18123	1	0
GO:BP	GO:0090272	negative regulation of fibroblast growth factor production	28984	0.285319	6	211	1	18123	1	0
GO:BP	GO:0010641	positive regulation of platelet-derived growth factor receptor signaling pathway	2152	0.285319	6	211	1	18123	1	0
GO:BP	GO:0071865	regulation of apoptotic process in bone marrow cell	10769	0.285319	6	211	1	18123	1	0
GO:BP	GO:0060435	bronchiole development	4321	0.285319	6	211	1	18123	1	0
GO:BP	GO:0046898	response to cycloheximide	10365	0.285319	6	211	1	18123	0	1
GO:BP	GO:1905174	regulation of vascular associated smooth muscle cell dedifferentiation	93145	0.285319	6	211	1	18123	1	0
GO:BP	GO:0007369	gastrulation	8862, 83881, 4318, 3691, 1846	0.285319	187	211	5	18123	5	0
GO:BP	GO:0032370	positive regulation of lipid transport	3553, 9619, 4923	0.285319	79	211	3	18123	3	0
GO:BP	GO:0032386	regulation of intracellular transport	3553, 3429, 5784, 4600, 10178, 51308, 160622, 254263	0.285319	365	211	8	18123	5	3
GO:BP	GO:0010626	negative regulation of Schwann cell proliferation	430	0.285319	6	211	1	18123	0	1
GO:BP	GO:0060028	convergent extension involved in axis elongation	85407	0.285319	6	211	1	18123	1	0
GO:BP	GO:0060309	elastin catabolic process	4321	0.285319	6	211	1	18123	1	0
GO:BP	GO:1990349	gap junction-mediated intercellular transport	2706	0.285319	6	211	1	18123	1	0
GO:BP	GO:0060137	maternal process involved in parturition	1543	0.285319	6	211	1	18123	1	0
GO:BP	GO:0043407	negative regulation of MAP kinase activity	3553, 10251, 1846	0.285319	80	211	3	18123	2	1
GO:BP	GO:0007185	transmembrane receptor protein tyrosine phosphatase signaling pathway	5792	0.285319	6	211	1	18123	1	0
GO:BP	GO:0007186	G protein-coupled receptor signaling pathway	8862, 2740, 53637, 100505585, 6373, 1880, 6369, 2696, 6915, 6355, 6346, 6361, 2219, 146850, 4923, 4881, 53831, 3576, 64106, 10178, 6004, 11247	0.285319	1339	211	22	18123	16	6
GO:BP	GO:2001268	negative regulation of cysteine-type endopeptidase activity involved in apoptotic signaling pathway	4318	0.285319	6	211	1	18123	1	0
GO:BP	GO:0043553	negative regulation of phosphatidylinositol 3-kinase activity	113791	0.285319	6	211	1	18123	1	0
GO:BP	GO:0061038	uterus morphogenesis	10765	0.285319	6	211	1	18123	1	0
GO:BP	GO:0033091	positive regulation of immature T cell proliferation	3553	0.285319	6	211	1	18123	1	0
GO:BP	GO:0061302	smooth muscle cell-matrix adhesion	5328	0.285319	6	211	1	18123	1	0
GO:BP	GO:0006032	chitin catabolic process	1117	0.285319	6	211	1	18123	0	1
GO:BP	GO:0090678	cell dedifferentiation involved in phenotypic switching	93145	0.285319	6	211	1	18123	1	0
GO:BP	GO:0098828	modulation of inhibitory postsynaptic potential	4923	0.285319	6	211	1	18123	1	0
GO:BP	GO:0032020	ISG15-protein conjugation	9636	0.285319	6	211	1	18123	0	1
GO:BP	GO:0090238	positive regulation of arachidonic acid secretion	4923	0.285319	6	211	1	18123	1	0
GO:BP	GO:0006030	chitin metabolic process	1117	0.285319	6	211	1	18123	0	1
GO:BP	GO:0061470	T follicular helper cell differentiation	1880	0.285319	6	211	1	18123	1	0
GO:BP	GO:1902284	neuron projection extension involved in neuron projection guidance	91584, 10501	0.28581	37	211	2	18123	2	0
GO:BP	GO:0002369	T cell cytokine production	3553, 3440	0.28581	37	211	2	18123	1	1
GO:BP	GO:0019725	cellular homeostasis	22953, 2740, 6373, 6659, 64072, 2696, 6915, 6355, 773, 6346, 79689, 9619, 6556, 4923, 84561, 6261, 952	0.28581	986	211	17	18123	10	7
GO:BP	GO:0007422	peripheral nervous system development	5453, 91584, 3691	0.28581	81	211	3	18123	3	0
GO:BP	GO:0002724	regulation of T cell cytokine production	3553, 3440	0.28581	37	211	2	18123	1	1
GO:BP	GO:0048846	axon extension involved in axon guidance	91584, 10501	0.28581	37	211	2	18123	2	0
GO:BP	GO:0043154	negative regulation of cysteine-type endopeptidase activity involved in apoptotic process	2537, 4318, 3164	0.28581	81	211	3	18123	2	1
GO:BP	GO:0046627	negative regulation of insulin receptor signaling pathway	3553, 3667	0.28581	37	211	2	18123	1	1
GO:BP	GO:0033363	secretory granule organization	9619, 6691	0.28581	37	211	2	18123	1	1
GO:BP	GO:0071402	cellular response to lipoprotein particle stimulus	9619, 928	0.28581	37	211	2	18123	2	0
GO:BP	GO:0031646	positive regulation of nervous system process	4923, 11076	0.28581	37	211	2	18123	2	0
GO:BP	GO:0071356	cellular response to tumor necrosis factor	6369, 6355, 6346, 6361, 10673, 3576, 10365	0.287108	308	211	7	18123	4	3
GO:CC	GO:0044295	axonal growth cone	2043, 3897	0.288105	31	217	2	18964	2	0
GO:CC	GO:0001669	acrosomal vesicle	90427, 6915, 6691, 3672	0.288105	120	217	4	18964	3	1
GO:BP	GO:0042119	neutrophil activation	5328, 4257, 6518, 2219, 4318, 6556, 4973, 53831, 3576, 23601	0.288441	502	211	10	18123	9	1
GO:BP	GO:1902807	negative regulation of cell cycle G1/S phase transition	6659, 10769, 10457, 28984	0.289673	133	211	4	18123	4	0
GO:MF	GO:0004301	epoxide hydrolase activity	2053	0.290948	6	219	1	18679	0	1
GO:MF	GO:0005042	netrin receptor activity	219699	0.290948	6	219	1	18679	1	0
GO:MF	GO:0000293	ferric-chelate reductase activity	79689	0.290948	6	219	1	18679	1	0
GO:MF	GO:0045545	syndecan binding	10457	0.290948	6	219	1	18679	1	0
GO:MF	GO:0016814	hydrolase activity, acting on carbon-nitrogen (but not peptide) bonds, in cyclic amidines	200315, 105	0.290948	35	219	2	18679	1	1
GO:MF	GO:0008236	serine-type peptidase activity	5328, 113791, 4318, 203100, 2152	0.290948	185	219	5	18679	5	0
GO:MF	GO:0004888	transmembrane signaling receptor activity	22953, 219699, 2740, 53637, 2043, 1880, 2696, 6915, 3897, 124599, 91584, 4923, 4881, 3902, 2041, 53831, 64106, 3581, 342510, 83416, 5792, 2152	0.290948	1331	219	22	18679	16	6
GO:MF	GO:0070061	fructose binding	6518	0.290948	6	219	1	18679	1	0
GO:MF	GO:0004623	phospholipase A2 activity	100137049, 54979	0.290948	35	219	2	18679	1	1
GO:MF	GO:0016712	oxidoreductase activity, acting on paired donors, with incorporation or reduction of molecular oxygen, reduced flavin or flavoprotein as one donor, and incorporation of one atom of oxygen	29785, 1543	0.290948	36	219	2	18679	2	0
GO:MF	GO:0042289	MHC class II protein binding	3902	0.290948	6	219	1	18679	0	1
GO:MF	GO:0030620	U2 snRNA binding	3669	0.290948	6	219	1	18679	0	1
GO:MF	GO:0140328	floppase activity	9619	0.290948	6	219	1	18679	1	0
GO:MF	GO:0036042	long-chain fatty acyl-CoA binding	26027	0.290948	6	219	1	18679	1	0
GO:MF	GO:0043394	proteoglycan binding	10457, 5792	0.290948	36	219	2	18679	2	0
GO:BP	GO:0060395	SMAD protein signal transduction	3725, 353500, 121551	0.291892	82	211	3	18123	2	1
GO:BP	GO:0050767	regulation of neurogenesis	3553, 430, 2043, 3897, 91584, 10501, 79365, 6604	0.292794	373	211	8	18123	7	1
GO:MF	GO:0005109	frizzled binding	54894, 80326	0.294976	37	219	2	18679	0	2
GO:BP	GO:0090050	positive regulation of cell migration involved in sprouting angiogenesis	57608, 10769	0.296451	38	211	2	18123	2	0
GO:BP	GO:0048009	insulin-like growth factor receptor signaling pathway	3485, 3667	0.296451	38	211	2	18123	1	1
GO:BP	GO:0033762	response to glucagon	2740, 2706	0.296451	38	211	2	18123	1	1
GO:BP	GO:0045923	positive regulation of fatty acid metabolic process	3553, 3667	0.296451	38	211	2	18123	1	1
GO:BP	GO:0061045	negative regulation of wound healing	5328, 928, 2152	0.298351	83	211	3	18123	3	0
GO:BP	GO:0021953	central nervous system neuron differentiation	2043, 6659, 91584, 89884, 26038	0.298807	191	211	5	18123	4	1
GO:BP	GO:0051224	negative regulation of protein transport	3553, 353500, 55691, 3667	0.299376	135	211	4	18123	3	1
GO:BP	GO:0001654	eye development	4810, 85407, 10765, 5523, 9172, 285590, 6604, 1543	0.300869	376	211	8	18123	7	1
GO:BP	GO:0036293	response to decreased oxygen levels	22953, 430, 5328, 360, 6261, 28984, 1543, 952	0.301452	382	211	8	18123	5	3
GO:BP	GO:0046633	alpha-beta T cell proliferation	284194, 654346	0.301452	39	211	2	18123	0	2
GO:BP	GO:0071918	urea transmembrane transport	360	0.301452	7	211	1	18123	1	0
GO:BP	GO:0071902	positive regulation of protein serine/threonine kinase activity	3553, 55765, 2043, 146850, 10178, 28984, 3672	0.301452	317	211	7	18123	6	1
GO:BP	GO:0002138	retinoic acid biosynthetic process	1543	0.301452	7	211	1	18123	1	0
GO:BP	GO:0071526	semaphorin-plexin signaling pathway	91584, 10501	0.301452	40	211	2	18123	2	0
GO:BP	GO:0036230	granulocyte activation	5328, 4257, 6518, 2219, 4318, 6556, 4973, 53831, 3576, 23601	0.301452	509	211	10	18123	9	1
GO:BP	GO:0071839	apoptotic process in bone marrow cell	10769	0.301452	7	211	1	18123	1	0
GO:BP	GO:0032594	protein transport within lipid bilayer	51308	0.301452	7	211	1	18123	1	0
GO:BP	GO:0071276	cellular response to cadmium ion	3725, 4318	0.301452	40	211	2	18123	2	0
GO:BP	GO:0046676	negative regulation of insulin secretion	353500, 3667	0.301452	39	211	2	18123	1	1
GO:BP	GO:0001957	intramembranous ossification	4330	0.301452	7	211	1	18123	1	0
GO:BP	GO:0033564	anterior/posterior axon guidance	219699	0.301452	7	211	1	18123	1	0
GO:BP	GO:0040036	regulation of fibroblast growth factor receptor signaling pathway	8862, 10251	0.301452	40	211	2	18123	1	1
GO:BP	GO:0031397	negative regulation of protein ubiquitination	6659, 9636, 78990	0.301452	86	211	3	18123	2	1
GO:BP	GO:0031394	positive regulation of prostaglandin biosynthetic process	3553	0.301452	7	211	1	18123	1	0
GO:BP	GO:0002606	positive regulation of dendritic cell antigen processing and presentation	6556	0.301452	7	211	1	18123	1	0
GO:BP	GO:0009987	cellular process	8862, 22953, 200315, 219699, 60312, 3681, 3553, 349667, 8437, 2740, 430, 84969, 53637, 10410, 89797, 3725, 9902, 10608, 27345, 55765, 55329, 5328, 100505585, 100533177, 6373, 353500, 4810, 23007, 113791, 2043, 2706, 6659, 119, 100526740, 1880, 6369, 83881, 3887, 3485, 57608, 4257, 360, 390937, 3429, 192668, 5453, 85458, 1293, 3915, 100529241, 64072, 81618, 90427, 10417, 2696, 55691, 2701, 124602,…	0.301452	17186	211	205	18123	142	63
GO:BP	GO:0038030	non-canonical Wnt signaling pathway via MAPK cascade	85407	0.301452	7	211	1	18123	1	0
GO:BP	GO:0098532	histone H3-K27 trimethylation	26038	0.301452	7	211	1	18123	0	1
GO:BP	GO:0022411	cellular component disassembly	2043, 119, 3915, 124602, 4318, 50861, 23271, 4321, 84557, 285590, 6604	0.301452	577	211	11	18123	9	2
GO:BP	GO:0014037	Schwann cell differentiation	5453, 3691	0.301452	40	211	2	18123	2	0
GO:BP	GO:0071277	cellular response to calcium ion	8437, 6261, 27132	0.301452	86	211	3	18123	3	0
GO:BP	GO:1904180	negative regulation of membrane depolarization	2537	0.301452	7	211	1	18123	0	1
GO:BP	GO:0036072	direct ossification	4330	0.301452	7	211	1	18123	1	0
GO:BP	GO:0009635	response to herbicide	1543	0.301452	7	211	1	18123	1	0
GO:BP	GO:0010753	positive regulation of cGMP-mediated signaling	4881	0.301452	7	211	1	18123	1	0
GO:BP	GO:0150063	visual system development	4810, 85407, 10765, 5523, 9172, 285590, 6604, 1543	0.301452	380	211	8	18123	7	1
GO:BP	GO:0051458	corticotropin secretion	8862	0.301452	7	211	1	18123	1	0
GO:BP	GO:0045906	negative regulation of vasoconstriction	8862	0.301452	7	211	1	18123	1	0
GO:BP	GO:0031667	response to nutrient levels	3725, 353500, 3485, 360, 2696, 6915, 4330, 84557, 1543, 632	0.301452	513	211	10	18123	10	0
GO:BP	GO:1902961	positive regulation of aspartic-type endopeptidase activity involved in amyloid precursor protein catabolic process	2043	0.301452	7	211	1	18123	1	0
GO:BP	GO:0003357	noradrenergic neuron differentiation	6659	0.301452	7	211	1	18123	1	0
GO:BP	GO:0032733	positive regulation of interleukin-10 production	55765, 9636	0.301452	40	211	2	18123	1	1
GO:BP	GO:1902895	positive regulation of pri-miRNA transcription by RNA polymerase II	8862, 3725	0.301452	40	211	2	18123	2	0
GO:BP	GO:0032092	positive regulation of protein binding	119, 4318, 10769	0.301452	85	211	3	18123	2	1
GO:BP	GO:0061041	regulation of wound healing	5328, 6915, 928, 2152	0.301452	138	211	4	18123	4	0
GO:BP	GO:0002933	lipid hydroxylation	1543	0.301452	7	211	1	18123	1	0
GO:BP	GO:0060992	response to fungicide	10765	0.301452	7	211	1	18123	1	0
GO:BP	GO:0010496	intercellular transport	2706	0.301452	7	211	1	18123	1	0
GO:BP	GO:0060729	intestinal epithelial structure maintenance	55765	0.301452	7	211	1	18123	1	0
GO:BP	GO:1900077	negative regulation of cellular response to insulin stimulus	3553, 3667	0.301452	39	211	2	18123	1	1
GO:BP	GO:0032269	negative regulation of cellular protein metabolic process	3553, 2043, 6659, 1293, 2537, 153743, 4318, 10251, 197135, 11076, 2041, 9636, 6691, 78990, 84063, 3164, 1846, 56937, 753	0.301452	1141	211	19	18123	13	6
GO:BP	GO:0032696	negative regulation of interleukin-13 production	3440	0.301452	7	211	1	18123	0	1
GO:BP	GO:0060558	regulation of calcidiol 1-monooxygenase activity	3553	0.301452	7	211	1	18123	1	0
GO:BP	GO:1900748	positive regulation of vascular endothelial growth factor signaling pathway	57608	0.301452	7	211	1	18123	1	0
GO:BP	GO:0043654	recognition of apoptotic cell	2219	0.301452	7	211	1	18123	1	0
GO:BP	GO:0043615	astrocyte cell migration	1880	0.301452	7	211	1	18123	1	0
GO:BP	GO:0003091	renal water homeostasis	360, 4645	0.301452	40	211	2	18123	2	0
GO:BP	GO:0003097	renal water transport	360	0.301452	7	211	1	18123	1	0
GO:BP	GO:0060355	positive regulation of cell adhesion molecule production	3553	0.301452	7	211	1	18123	1	0
GO:BP	GO:0060338	regulation of type I interferon-mediated signaling pathway	9636, 4321	0.301452	39	211	2	18123	1	1
GO:BP	GO:0060251	regulation of glial cell proliferation	3553, 430	0.301452	39	211	2	18123	1	1
GO:BP	GO:2000535	regulation of entry of bacterium into host cell	3576	0.301452	7	211	1	18123	1	0
GO:BP	GO:0000077	DNA damage checkpoint signaling	6659, 135458, 10769, 28984	0.301452	136	211	4	18123	3	1
GO:BP	GO:0045588	positive regulation of gamma-delta T cell differentiation	6659	0.301452	7	211	1	18123	1	0
GO:BP	GO:0045785	positive regulation of cell adhesion	3553, 2043, 6659, 3485, 10673, 9265, 146850, 25975, 2041	0.301452	442	211	9	18123	7	2
GO:BP	GO:0070562	regulation of vitamin D receptor signaling pathway	4330	0.301452	7	211	1	18123	1	0
GO:BP	GO:0090181	regulation of cholesterol metabolic process	9619, 2053	0.301452	40	211	2	18123	1	1
GO:BP	GO:0086042	cardiac muscle cell-cardiac muscle cell adhesion	1824	0.301452	7	211	1	18123	1	0
GO:BP	GO:0042311	vasodilation	10365, 3672	0.301452	40	211	2	18123	1	1
GO:BP	GO:0031622	positive regulation of fever generation	3553	0.301452	7	211	1	18123	1	0
GO:BP	GO:0015755	fructose transmembrane transport	6518	0.301452	7	211	1	18123	1	0
GO:BP	GO:0014904	myotube cell development	22953, 6261	0.301452	39	211	2	18123	1	1
GO:BP	GO:0014832	urinary bladder smooth muscle contraction	22953	0.301452	7	211	1	18123	0	1
GO:MF	GO:1903763	gap junction channel activity involved in cell communication by electrical coupling	2706	0.301533	7	219	1	18679	1	0
GO:MF	GO:0052813	phosphatidylinositol bisphosphate kinase activity	146850	0.301533	7	219	1	18679	1	0
GO:MF	GO:0098634	cell-matrix adhesion mediator activity	3672	0.301533	7	219	1	18679	1	0
GO:MF	GO:0008142	oxysterol binding	1880	0.301533	7	219	1	18679	1	0
GO:MF	GO:0008251	tRNA-specific adenosine deaminase activity	105	0.301533	7	219	1	18679	1	0
GO:MF	GO:0001540	amyloid-beta binding	2043, 81618, 773	0.301533	83	219	3	18679	2	1
GO:MF	GO:0046934	phosphatidylinositol-4,5-bisphosphate 3-kinase activity	146850	0.301533	7	219	1	18679	1	0
GO:MF	GO:0034040	ATPase-coupled lipid transmembrane transporter activity	9619	0.301533	7	219	1	18679	1	0
GO:MF	GO:0005004	GPI-linked ephrin receptor activity	2043	0.301533	7	219	1	18679	1	0
GO:MF	GO:0008237	metallopeptidase activity	4318, 10893, 27299, 22846, 4321	0.301533	192	219	5	18679	5	0
GO:MF	GO:0042562	hormone binding	2740, 2696, 4881	0.301533	85	219	3	18679	2	1
GO:MF	GO:0030274	LIM domain binding	9079	0.301533	7	219	1	18679	1	0
GO:MF	GO:0015144	carbohydrate transmembrane transporter activity	360, 6518	0.301533	38	219	2	18679	2	0
GO:MF	GO:0015204	urea transmembrane transporter activity	360	0.301533	7	219	1	18679	1	0
GO:MF	GO:0004321	fatty-acyl-CoA synthase activity	116285	0.301533	7	219	1	18679	0	1
GO:MF	GO:0004931	extracellularly ATP-gated cation channel activity	22953	0.301533	7	219	1	18679	0	1
GO:MF	GO:0017171	serine hydrolase activity	5328, 113791, 4318, 203100, 2152	0.301533	189	219	5	18679	5	0
GO:MF	GO:0032451	demethylase activity	10765, 1543	0.302012	40	219	2	18679	2	0
GO:BP	GO:0043393	regulation of protein binding	119, 4318, 10769, 6604, 5792	0.302599	196	211	5	18123	4	1
GO:BP	GO:1904950	negative regulation of establishment of protein localization	3553, 353500, 55691, 3667	0.302599	139	211	4	18123	3	1
GO:BP	GO:0097435	supramolecular fiber organization	119, 6369, 1293, 124602, 91522, 50861, 3691, 11076, 2041, 23271, 10178, 28984, 4645, 5339, 9172	0.302939	863	211	15	18123	11	4
GO:BP	GO:0009893	positive regulation of metabolic process	8862, 3553, 430, 84969, 3725, 55765, 353500, 2043, 6659, 83881, 5453, 10417, 85407, 9079, 84254, 6346, 1840, 2219, 4318, 9619, 284194, 5414, 654346, 3667, 6556, 146850, 4923, 3441, 10769, 197135, 2041, 9636, 10765, 3576, 3448, 5523, 10457, 3447, 4321, 10178, 3164, 89884, 80326, 285180, 10365, 3440, 28984, 3444, 3672, 3439, 6604, 2152, 2053, 952	0.30336	3873	211	54	18123	33	21
GO:BP	GO:0043537	negative regulation of blood vessel endothelial cell migration	6915, 22846, 28984	0.307755	87	211	3	18123	3	0
GO:BP	GO:0050672	negative regulation of lymphocyte proliferation	284194, 654346, 10457	0.307755	87	211	3	18123	1	2
GO:CC	GO:0098844	postsynaptic endocytic zone membrane	4600	0.307987	5	217	1	18964	0	1
GO:CC	GO:0098552	side of membrane	349667, 2219, 9619, 9265, 928, 4923, 3902, 3682, 910, 913, 3672, 2152	0.307987	622	217	12	18964	11	1
GO:CC	GO:0005921	gap junction	2706, 2701	0.307987	34	217	2	18964	1	1
GO:CC	GO:0098802	plasma membrane signaling receptor complex	3681, 3667, 3691, 3682, 3672, 93145, 254263	0.307987	300	217	7	18964	5	2
GO:CC	GO:0098797	plasma membrane protein complex	3681, 27345, 2706, 64072, 2701, 773, 3667, 3691, 6261, 3682, 3672, 93145, 254263	0.307987	696	217	13	18964	9	4
GO:CC	GO:0097651	phosphatidylinositol 3-kinase complex, class I	146850	0.307987	5	217	1	18964	1	0
GO:CC	GO:0030896	checkpoint clamp complex	135458	0.307987	5	217	1	18964	0	1
GO:MF	GO:0004383	guanylate cyclase activity	4881	0.307995	8	219	1	18679	1	0
GO:MF	GO:0016176	superoxide-generating NADPH oxidase activator activity	285590	0.307995	8	219	1	18679	1	0
GO:MF	GO:0019534	toxin transmembrane transporter activity	9619	0.307995	8	219	1	18679	1	0
GO:MF	GO:0030619	U1 snRNA binding	3669	0.307995	8	219	1	18679	0	1
GO:MF	GO:0030020	extracellular matrix structural constituent conferring tensile strength	1293, 91522	0.307995	41	219	2	18679	2	0
GO:MF	GO:0097367	carbohydrate derivative binding	22953, 89797, 6373, 2043, 100529241, 81618, 10417, 124602, 84254, 6355, 3801, 2219, 9619, 284194, 114783, 5414, 654346, 116285, 10769, 6261, 4881, 102800317, 4600, 2041, 10457, 10178, 89790, 23166, 26038, 10966, 4645, 26027, 5792, 1117	0.307995	2282	219	34	18679	20	14
GO:MF	GO:0020037	heme binding	79689, 1593, 29785, 1543	0.307995	144	219	4	18679	4	0
GO:MF	GO:0032453	histone demethylase activity (H3-K4 specific)	10765	0.307995	8	219	1	18679	1	0
GO:MF	GO:0038036	sphingosine-1-phosphate receptor activity	53637	0.307995	8	219	1	18679	0	1
GO:MF	GO:0101020	estrogen 16-alpha-hydroxylase activity	1543	0.307995	8	219	1	18679	1	0
GO:MF	GO:0043008	ATP-dependent protein binding	10769	0.307995	8	219	1	18679	1	0
GO:MF	GO:0031995	insulin-like growth factor II binding	3485	0.307995	8	219	1	18679	1	0
GO:MF	GO:0031956	medium-chain fatty acid-CoA ligase activity	116285	0.307995	8	219	1	18679	0	1
GO:MF	GO:0005384	manganese ion transmembrane transporter activity	6556	0.307995	8	219	1	18679	1	0
GO:MF	GO:0015168	glycerol transmembrane transporter activity	360	0.307995	8	219	1	18679	1	0
GO:MF	GO:0005381	iron ion transmembrane transporter activity	6556	0.307995	8	219	1	18679	1	0
GO:MF	GO:0008061	chitin binding	1117	0.307995	8	219	1	18679	0	1
GO:MF	GO:0005543	phospholipid binding	8437, 100137049, 9619, 9265, 27132, 285180, 84557, 285590, 2152	0.307995	452	219	9	18679	8	1
GO:BP	GO:0007190	activation of adenylate cyclase activity	2740, 2696	0.310865	41	211	2	18123	1	1
GO:BP	GO:0032892	positive regulation of organic acid transport	3553, 4923	0.310865	41	211	2	18123	2	0
GO:BP	GO:0042269	regulation of natural killer cell mediated cytotoxicity	146850, 3902	0.310865	41	211	2	18123	1	1
GO:BP	GO:0045777	positive regulation of blood pressure	2740, 6915	0.310865	41	211	2	18123	1	1
GO:BP	GO:0048880	sensory system development	4810, 85407, 10765, 5523, 9172, 285590, 6604, 1543	0.311905	386	211	8	18123	7	1
GO:BP	GO:0019932	second-messenger-mediated signaling	22953, 2740, 2696, 6915, 100137049, 4881, 3576	0.313381	322	211	7	18123	5	2
GO:BP	GO:0048013	ephrin receptor signaling pathway	2043, 4318, 2041	0.313438	88	211	3	18123	3	0
GO:BP	GO:0032945	negative regulation of mononuclear cell proliferation	284194, 654346, 10457	0.313438	88	211	3	18123	1	2
GO:BP	GO:0048733	sebaceous gland development	80326	0.318039	8	211	1	18123	0	1
GO:BP	GO:0030512	negative regulation of transforming growth factor beta receptor signaling pathway	203100, 56937, 753	0.318039	90	211	3	18123	3	0
GO:BP	GO:2000380	regulation of mesoderm development	83881	0.318039	8	211	1	18123	1	0
GO:BP	GO:0033574	response to testosterone	6915, 632	0.318039	43	211	2	18123	2	0
GO:BP	GO:0090049	regulation of cell migration involved in sprouting angiogenesis	57608, 6915, 10769	0.318039	89	211	3	18123	3	0
GO:BP	GO:0090650	cellular response to oxygen-glucose deprivation	360	0.318039	8	211	1	18123	1	0
GO:BP	GO:0090674	endothelial cell-matrix adhesion via fibronectin	4321	0.318039	8	211	1	18123	1	0
GO:BP	GO:2000117	negative regulation of cysteine-type endopeptidase activity	2537, 4318, 3164	0.318039	89	211	3	18123	2	1
GO:BP	GO:0002634	regulation of germinal center formation	10673	0.318039	8	211	1	18123	0	1
GO:BP	GO:0003373	dynamin family protein polymerization involved in membrane fission	4600	0.318039	8	211	1	18123	0	1
GO:BP	GO:0090237	regulation of arachidonic acid secretion	4923	0.318039	8	211	1	18123	1	0
GO:BP	GO:0003374	dynamin family protein polymerization involved in mitochondrial fission	4600	0.318039	8	211	1	18123	0	1
GO:BP	GO:0034635	glutathione transport	4257	0.318039	8	211	1	18123	1	0
GO:BP	GO:0033601	positive regulation of mammary gland epithelial cell proliferation	10765	0.318039	8	211	1	18123	1	0
GO:BP	GO:0032570	response to progesterone	2706, 952	0.318039	43	211	2	18123	1	1
GO:BP	GO:0009804	coumarin metabolic process	1543	0.318039	8	211	1	18123	1	0
GO:BP	GO:0031570	DNA integrity checkpoint signaling	6659, 135458, 10769, 28984	0.318039	144	211	4	18123	3	1
GO:BP	GO:0042058	regulation of epidermal growth factor receptor signaling pathway	2537, 4318, 3672	0.318039	90	211	3	18123	2	1
GO:BP	GO:0045840	positive regulation of mitotic nuclear division	3553, 28984	0.318039	43	211	2	18123	2	0
GO:BP	GO:0051050	positive regulation of transport	8862, 22953, 3553, 27345, 6373, 6659, 2696, 55691, 9619, 3667, 6556, 4923, 4881, 10178, 28984, 952	0.318039	951	211	16	18123	11	5
GO:BP	GO:0014908	myotube differentiation involved in skeletal muscle regeneration	928	0.318039	8	211	1	18123	1	0
GO:BP	GO:0045595	regulation of cell differentiation	3553, 430, 53637, 3725, 2043, 6659, 83881, 360, 85458, 1840, 6361, 4318, 9619, 3897, 91584, 146850, 3902, 10501, 9636, 79365, 3440, 28984, 93145, 753, 6604, 632	0.318039	1688	211	26	18123	21	5
GO:BP	GO:0045590	negative regulation of regulatory T cell differentiation	3902	0.318039	8	211	1	18123	0	1
GO:BP	GO:0000738	DNA catabolic process, exonucleolytic	3669	0.318039	8	211	1	18123	0	1
GO:BP	GO:0015793	glycerol transport	360	0.318039	8	211	1	18123	1	0
GO:BP	GO:0051281	positive regulation of release of sequestered calcium ion into cytosol	6373, 4923	0.318039	42	211	2	18123	1	1
GO:BP	GO:0140353	lipid export from cell	3553, 10765	0.318039	43	211	2	18123	2	0
GO:BP	GO:0015840	urea transport	360	0.318039	8	211	1	18123	1	0
GO:BP	GO:0042692	muscle cell differentiation	22953, 58494, 928, 6261, 79365, 93145, 9172, 6604	0.318039	391	211	8	18123	6	2
GO:BP	GO:0019730	antimicrobial humoral response	6373, 10417, 6556, 3576	0.318039	144	211	4	18123	2	2
GO:BP	GO:0042940	D-amino acid transport	4923	0.318039	8	211	1	18123	1	0
GO:BP	GO:0032714	negative regulation of interleukin-5 production	3440	0.318039	8	211	1	18123	0	1
GO:BP	GO:1900087	positive regulation of G1/S transition of mitotic cell cycle	28984, 1543	0.318039	43	211	2	18123	2	0
GO:BP	GO:1900122	positive regulation of receptor binding	4318	0.318039	8	211	1	18123	1	0
GO:BP	GO:0016102	diterpenoid biosynthetic process	1543	0.318039	8	211	1	18123	1	0
GO:BP	GO:0016185	synaptic vesicle budding from presynaptic endocytic zone membrane	4600	0.318039	8	211	1	18123	0	1
GO:BP	GO:1901998	toxin transport	9619, 10966	0.318039	43	211	2	18123	2	0
GO:BP	GO:1901992	positive regulation of mitotic cell cycle phase transition	28984, 6604, 1543	0.318039	90	211	3	18123	3	0
GO:BP	GO:1901654	response to ketone	2706, 6915, 10365, 632, 952	0.318039	203	211	5	18123	3	2
GO:BP	GO:0001913	T cell mediated cytotoxicity	910, 913	0.318039	42	211	2	18123	2	0
GO:BP	GO:0014051	gamma-aminobutyric acid secretion	4923	0.318039	8	211	1	18123	1	0
GO:BP	GO:0033129	positive regulation of histone phosphorylation	3553	0.318039	8	211	1	18123	1	0
GO:BP	GO:0046636	negative regulation of alpha-beta T cell activation	284194, 654346	0.318039	43	211	2	18123	0	2
GO:BP	GO:0046718	viral entry into host cell	10410, 2219, 3440, 23601	0.318039	143	211	4	18123	2	2
GO:BP	GO:0031344	regulation of cell projection organization	349667, 55329, 2043, 81618, 10251, 3897, 91584, 10501, 23271, 10178, 5792, 952	0.318039	660	211	12	18123	8	4
GO:BP	GO:0033313	meiotic cell cycle checkpoint signaling	135458	0.318039	8	211	1	18123	0	1
GO:BP	GO:0046645	positive regulation of gamma-delta T cell activation	6659	0.318039	8	211	1	18123	1	0
GO:BP	GO:0071447	cellular response to hydroperoxide	4257	0.318039	8	211	1	18123	1	0
GO:BP	GO:1904904	regulation of endothelial cell-matrix adhesion via fibronectin	4321	0.318039	8	211	1	18123	1	0
GO:BP	GO:0071560	cellular response to transforming growth factor beta stimulus	3725, 57530, 80326, 203100, 56937, 753	0.318039	263	211	6	18123	5	1
GO:BP	GO:0006382	adenosine to inosine editing	105	0.318039	8	211	1	18123	1	0
GO:BP	GO:0010975	regulation of neuron projection development	349667, 2043, 81618, 3897, 91584, 10501, 23271, 5792, 952	0.318039	455	211	9	18123	8	1
GO:BP	GO:0009698	phenylpropanoid metabolic process	1543	0.318039	8	211	1	18123	1	0
GO:BP	GO:0035878	nail development	3691	0.318039	8	211	1	18123	1	0
GO:BP	GO:0071222	cellular response to lipopolysaccharide	3553, 6373, 10417, 6915, 3576	0.318039	202	211	5	18123	3	2
GO:BP	GO:1905247	positive regulation of aspartic-type peptidase activity	2043	0.318039	8	211	1	18123	1	0
GO:BP	GO:0046688	response to copper ion	84557, 1543	0.318039	42	211	2	18123	2	0
GO:BP	GO:0044093	positive regulation of molecular function	3553, 8437, 3725, 55765, 100505585, 2043, 119, 6369, 84254, 6355, 6346, 6361, 4318, 9901, 3667, 6556, 146850, 4923, 10769, 729092, 2041, 10178, 84253, 6004, 28984, 3672, 2152	0.319387	1774	211	27	18123	22	5
GO:BP	GO:0014033	neural crest cell differentiation	55698, 10501, 80326	0.319387	91	211	3	18123	2	1
GO:MF	GO:0001784	phosphotyrosine residue binding	3667, 90525	0.319755	44	219	2	18679	1	1
GO:BP	GO:0051056	regulation of small GTPase mediated signal transduction	8437, 100505585, 9901, 10251, 50861, 9265, 84253	0.321035	329	211	7	18123	6	1
GO:BP	GO:0051222	positive regulation of protein transport	3553, 6659, 2696, 55691, 9619, 10178, 952	0.321035	329	211	7	18123	5	2
GO:CC	GO:0043197	dendritic spine	2043, 4923, 4600, 8572, 254263	0.323682	186	217	5	18964	4	1
GO:CC	GO:0005794	Golgi apparatus	283987, 4810, 283768, 2043, 64231, 81618, 5730, 79689, 3801, 9619, 53405, 10893, 114783, 50861, 9265, 4923, 11076, 23271, 10178, 56937, 910, 913, 753, 100132565, 632	0.323682	1593	217	25	18964	23	2
GO:CC	GO:0045177	apical part of cell	22953, 4810, 3485, 4257, 6518, 53405, 928, 22846, 4645	0.323682	433	217	9	18964	8	1
GO:CC	GO:0005874	microtubule	283987, 124602, 3801, 9576, 11076, 55698, 23271, 51308, 84557	0.323682	435	217	9	18964	7	2
GO:CC	GO:0044309	neuron spine	2043, 4923, 4600, 8572, 254263	0.323682	189	217	5	18964	4	1
GO:CC	GO:0097427	microtubule bundle	11076	0.323682	6	217	1	18964	1	0
GO:CC	GO:0097227	sperm annulus	5414	0.323682	6	217	1	18964	0	1
GO:CC	GO:0098984	neuron to neuron synapse	2043, 119, 4923, 81831, 4600, 57497, 160622, 254263	0.323682	371	217	8	18964	6	2
GO:BP	GO:0002040	sprouting angiogenesis	57608, 6915, 10769, 3164, 10365	0.325091	205	211	5	18123	4	1
GO:BP	GO:1990874	vascular associated smooth muscle cell proliferation	8862, 3725, 4318	0.325894	92	211	3	18123	3	0
GO:BP	GO:1904705	regulation of vascular associated smooth muscle cell proliferation	8862, 3725, 4318	0.325894	92	211	3	18123	3	0
GO:CC	GO:0030141	secretory granule	5328, 4257, 90427, 6915, 6518, 2219, 4318, 928, 6556, 4973, 53831, 6691, 23601, 3672, 952	0.326062	857	217	15	18964	12	3
GO:BP	GO:0062013	positive regulation of small molecule metabolic process	3553, 9619, 3667, 4923	0.326732	147	211	4	18123	3	1
GO:BP	GO:0031644	regulation of nervous system process	58494, 4923, 11076, 254263	0.326732	147	211	4	18123	4	0
GO:BP	GO:0001890	placenta development	430, 2706, 22846, 89884	0.326732	147	211	4	18123	3	1
GO:BP	GO:0007520	myoblast fusion	58494, 928	0.326732	44	211	2	18123	2	0
GO:BP	GO:0021517	ventral spinal cord development	6659, 89884	0.326732	44	211	2	18123	2	0
GO:BP	GO:0034612	response to tumor necrosis factor	6369, 6355, 6346, 6361, 10673, 3576, 10365	0.329978	332	211	7	18123	4	3
GO:MF	GO:0032266	phosphatidylinositol-3-phosphate binding	285180, 285590	0.330393	45	219	2	18679	1	1
GO:BP	GO:0043299	leukocyte degranulation	5328, 4257, 5730, 6518, 2219, 4318, 6556, 4973, 53831, 23601	0.330495	538	211	10	18123	8	2
GO:BP	GO:0034720	histone H3-K4 demethylation	10765	0.330495	9	211	1	18123	1	0
GO:BP	GO:0032368	regulation of lipid transport	3553, 9619, 4923, 10765	0.330495	149	211	4	18123	4	0
GO:BP	GO:0048489	synaptic vesicle transport	4600, 254263	0.330495	46	211	2	18123	1	1
GO:BP	GO:0035987	endodermal cell differentiation	83881, 4318	0.330495	45	211	2	18123	2	0
GO:BP	GO:0010624	regulation of Schwann cell proliferation	430	0.330495	9	211	1	18123	0	1
GO:BP	GO:0017144	drug metabolic process	29785, 1543	0.330495	46	211	2	18123	2	0
GO:BP	GO:0007189	adenylate cyclase-activating G protein-coupled receptor signaling pathway	2740, 53637, 6373, 6915	0.330495	148	211	4	18123	1	3
GO:BP	GO:0003254	regulation of membrane depolarization	2537, 4923	0.330495	46	211	2	18123	1	1
GO:BP	GO:0035093	spermatogenesis, exchange of chromosomal proteins	26038	0.330495	9	211	1	18123	0	1
GO:BP	GO:0014049	positive regulation of glutamate secretion	4923	0.330495	9	211	1	18123	1	0
GO:BP	GO:0007568	aging	3725, 2706, 3485, 10769, 22846, 1543, 632	0.330495	333	211	7	18123	7	0
GO:BP	GO:0038113	interleukin-9-mediated signaling pathway	3581	0.330495	9	211	1	18123	1	0
GO:BP	GO:0042088	T-helper 1 type immune response	3553, 6556	0.330495	45	211	2	18123	2	0
GO:BP	GO:0014824	artery smooth muscle contraction	952	0.330495	9	211	1	18123	0	1
GO:BP	GO:0014848	urinary tract smooth muscle contraction	22953	0.330495	9	211	1	18123	0	1
GO:BP	GO:0045776	negative regulation of blood pressure	8862, 4923	0.330495	45	211	2	18123	2	0
GO:BP	GO:0031620	regulation of fever generation	3553	0.330495	9	211	1	18123	1	0
GO:BP	GO:0030030	cell projection organization	219699, 349667, 8437, 55329, 2043, 192668, 64072, 81618, 124602, 10251, 50861, 3897, 91584, 3691, 9576, 10769, 10501, 2041, 23271, 10178, 89884, 91624, 3672, 5792, 952	0.330495	1636	211	25	18123	18	7
GO:BP	GO:0006775	fat-soluble vitamin metabolic process	1593, 1543	0.330495	46	211	2	18123	2	0
GO:BP	GO:0045586	regulation of gamma-delta T cell differentiation	6659	0.330495	9	211	1	18123	1	0
GO:BP	GO:0032689	negative regulation of interferon-gamma production	284194, 654346	0.330495	45	211	2	18123	0	2
GO:BP	GO:0008277	regulation of G protein-coupled receptor signaling pathway	8862, 2696, 3576, 6004	0.330495	149	211	4	18123	4	0
GO:BP	GO:0045429	positive regulation of nitric oxide biosynthetic process	3553, 10365	0.330495	45	211	2	18123	1	1
GO:BP	GO:0045124	regulation of bone resorption	632, 952	0.330495	46	211	2	18123	1	1
GO:BP	GO:0035701	hematopoietic stem cell migration	58494	0.330495	9	211	1	18123	1	0
GO:BP	GO:0034103	regulation of tissue remodeling	10457, 632, 952	0.330495	93	211	3	18123	2	1
GO:BP	GO:0032755	positive regulation of interleukin-6 production	3553, 55765, 10417	0.330495	94	211	3	18123	2	1
GO:BP	GO:0042756	drinking behavior	8862	0.330495	9	211	1	18123	1	0
GO:BP	GO:0031670	cellular response to nutrient	4330, 632	0.330495	45	211	2	18123	2	0
GO:BP	GO:0042939	tripeptide transport	4257	0.330495	9	211	1	18123	1	0
GO:BP	GO:0009629	response to gravity	632	0.330495	9	211	1	18123	1	0
GO:BP	GO:0045542	positive regulation of cholesterol biosynthetic process	9619	0.330495	9	211	1	18123	1	0
GO:BP	GO:0021612	facial nerve structural organization	91584	0.330495	9	211	1	18123	1	0
GO:BP	GO:2001280	positive regulation of unsaturated fatty acid biosynthetic process	3553	0.330495	9	211	1	18123	1	0
GO:BP	GO:0090278	negative regulation of peptide hormone secretion	353500, 3667	0.330495	45	211	2	18123	1	1
GO:BP	GO:1905331	negative regulation of morphogenesis of an epithelium	85407	0.330495	9	211	1	18123	1	0
GO:BP	GO:0002792	negative regulation of peptide secretion	353500, 3667	0.330495	46	211	2	18123	1	1
GO:BP	GO:1905097	regulation of guanyl-nucleotide exchange factor activity	2043	0.330495	9	211	1	18123	1	0
GO:BP	GO:0071559	response to transforming growth factor beta	3725, 57530, 80326, 203100, 56937, 753	0.330495	269	211	6	18123	5	1
GO:BP	GO:0002715	regulation of natural killer cell mediated immunity	146850, 3902	0.330495	45	211	2	18123	1	1
GO:BP	GO:1904646	cellular response to amyloid-beta	2043, 773	0.330495	45	211	2	18123	1	1
GO:BP	GO:0070292	N-acylphosphatidylethanolamine metabolic process	54979	0.330495	9	211	1	18123	0	1
GO:BP	GO:1904407	positive regulation of nitric oxide metabolic process	3553, 10365	0.330495	46	211	2	18123	1	1
GO:BP	GO:0071499	cellular response to laminar fluid shear stress	10365	0.330495	9	211	1	18123	0	1
GO:BP	GO:0060054	positive regulation of epithelial cell proliferation involved in wound healing	4321	0.330495	9	211	1	18123	1	0
GO:BP	GO:1903793	positive regulation of anion transport	3553, 4923	0.330495	45	211	2	18123	2	0
GO:BP	GO:1903596	regulation of gap junction assembly	3553	0.330495	9	211	1	18123	1	0
GO:BP	GO:0098887	neurotransmitter receptor transport, endosome to postsynaptic membrane	160622	0.330495	9	211	1	18123	1	0
GO:BP	GO:1902572	negative regulation of serine-type peptidase activity	6691	0.330495	9	211	1	18123	0	1
GO:BP	GO:1900045	negative regulation of protein K63-linked ubiquitination	78990	0.330495	9	211	1	18123	1	0
GO:BP	GO:0090287	regulation of cellular response to growth factor stimulus	8862, 3553, 57608, 10251, 203100, 56937, 753	0.330495	333	211	7	18123	6	1
GO:BP	GO:0090673	endothelial cell-matrix adhesion	4321	0.330495	9	211	1	18123	1	0
GO:BP	GO:0097267	omega-hydroxylase P450 pathway	1543	0.330495	9	211	1	18123	1	0
GO:BP	GO:0098976	excitatory chemical synaptic transmission	8572	0.330495	9	211	1	18123	1	0
GO:BP	GO:1901985	positive regulation of protein acetylation	3553, 6659	0.330495	46	211	2	18123	2	0
GO:BP	GO:1903044	protein localization to membrane raft	51308	0.330495	9	211	1	18123	1	0
GO:BP	GO:0050957	equilibrioception	64072	0.330495	9	211	1	18123	1	0
GO:BP	GO:1901203	positive regulation of extracellular matrix assembly	28984	0.330495	9	211	1	18123	1	0
GO:BP	GO:2000258	negative regulation of protein activation cascade	2152	0.330495	9	211	1	18123	1	0
GO:BP	GO:1900004	negative regulation of serine-type endopeptidase activity	6691	0.330495	9	211	1	18123	0	1
GO:BP	GO:0106120	positive regulation of sterol biosynthetic process	9619	0.330495	9	211	1	18123	1	0
GO:BP	GO:0071355	cellular response to interleukin-9	3581	0.330495	9	211	1	18123	1	0
GO:BP	GO:0070507	regulation of microtubule cytoskeleton organization	85458, 50861, 11076, 23271	0.330495	150	211	4	18123	4	0
GO:BP	GO:0071421	manganese ion transmembrane transport	6556	0.330495	9	211	1	18123	1	0
GO:BP	GO:0060586	multicellular organismal iron ion homeostasis	6556	0.330495	9	211	1	18123	1	0
GO:BP	GO:2000096	positive regulation of Wnt signaling pathway, planar cell polarity pathway	85407	0.330495	9	211	1	18123	1	0
GO:MF	GO:0015379	potassium:chloride symporter activity	84561	0.330665	9	219	1	18679	0	1
GO:MF	GO:0008188	neuropeptide receptor activity	4923, 64106	0.330665	46	219	2	18679	2	0
GO:MF	GO:0008297	single-stranded DNA exodeoxyribonuclease activity	3669	0.330665	9	219	1	18679	0	1
GO:MF	GO:0005245	voltage-gated calcium channel activity	773, 6261	0.330665	46	219	2	18679	1	1
GO:MF	GO:0030023	extracellular matrix constituent conferring elasticity	3915	0.330665	9	219	1	18679	1	0
GO:MF	GO:0035381	ATP-gated ion channel activity	22953	0.330665	9	219	1	18679	0	1
GO:MF	GO:0008046	axon guidance receptor activity	3897	0.330665	9	219	1	18679	1	0
GO:BP	GO:0009628	response to abiotic stimulus	22953, 3553, 430, 3725, 5328, 3485, 360, 90427, 4318, 10893, 928, 4923, 6261, 3164, 28984, 26027, 2766, 1543, 632, 952	0.330804	1264	211	20	18123	16	4
GO:BP	GO:0033674	positive regulation of kinase activity	3553, 55765, 2043, 84254, 3667, 6556, 146850, 2041, 10178, 28984, 3672	0.332727	610	211	11	18123	9	2
GO:BP	GO:0019935	cyclic-nucleotide-mediated signaling	2740, 2696, 4881	0.334266	96	211	3	18123	2	1
GO:BP	GO:0042982	amyloid precursor protein metabolic process	2043, 81618, 9619	0.334266	96	211	3	18123	3	0
GO:BP	GO:0043065	positive regulation of apoptotic process	3725, 100505585, 6659, 81618, 90427, 4318, 5414, 4923, 3164, 28984, 3672	0.334646	611	211	11	18123	10	1
GO:BP	GO:0007179	transforming growth factor beta receptor signaling pathway	3725, 57530, 203100, 56937, 753	0.335726	212	211	5	18123	5	0
GO:BP	GO:0009991	response to extracellular stimulus	3725, 353500, 3485, 360, 2696, 6915, 4330, 84557, 1543, 632	0.33871	543	211	10	18123	10	0
GO:BP	GO:0031641	regulation of myelination	58494, 11076	0.33871	47	211	2	18123	2	0
GO:BP	GO:0032309	icosanoid secretion	3553, 4923	0.33871	47	211	2	18123	2	0
GO:BP	GO:0050919	negative chemotaxis	91584, 10501	0.33871	47	211	2	18123	2	0
GO:BP	GO:0150077	regulation of neuroinflammatory response	3553, 4318	0.33871	47	211	2	18123	2	0
GO:BP	GO:0014003	oligodendrocyte development	928, 11076	0.33871	47	211	2	18123	2	0
GO:BP	GO:0045936	negative regulation of phosphate metabolic process	3553, 113791, 153743, 114783, 10251, 2041, 84063, 1846, 56937, 753	0.33871	543	211	10	18123	8	2
GO:BP	GO:0030516	regulation of axon extension	3897, 91584, 10501	0.338812	97	211	3	18123	3	0
GO:BP	GO:1901184	regulation of ERBB signaling pathway	2537, 4318, 3672	0.338812	97	211	3	18123	2	1
GO:BP	GO:0010563	negative regulation of phosphorus metabolic process	3553, 113791, 153743, 114783, 10251, 2041, 84063, 1846, 56937, 753	0.339343	544	211	10	18123	8	2
GO:CC	GO:0098685	Schaffer collateral - CA1 synapse	2043, 57497, 160622	0.340599	84	217	3	18964	3	0
GO:BP	GO:0040013	negative regulation of locomotion	2043, 6915, 9901, 10501, 2041, 22846, 28984, 753	0.341312	408	211	8	18123	8	0
GO:BP	GO:0007043	cell-cell junction assembly	3553, 2706, 2701, 928	0.34281	154	211	4	18123	3	1
GO:BP	GO:1903531	negative regulation of secretion by cell	3553, 353500, 55691, 3667	0.34281	154	211	4	18123	3	1
GO:BP	GO:1902959	regulation of aspartic-type endopeptidase activity involved in amyloid precursor protein catabolic process	2043	0.343633	10	211	1	18123	1	0
GO:BP	GO:0099639	neurotransmitter receptor transport, endosome to plasma membrane	160622	0.343633	10	211	1	18123	1	0
GO:BP	GO:0032000	positive regulation of fatty acid beta-oxidation	3667	0.343633	10	211	1	18123	0	1
GO:BP	GO:0000290	deadenylation-dependent decapping of nuclear-transcribed mRNA	197135	0.343633	10	211	1	18123	0	1
GO:BP	GO:0051541	elastin metabolic process	4321	0.343633	10	211	1	18123	1	0
GO:BP	GO:0001754	eye photoreceptor cell differentiation	85407, 5523	0.343633	48	211	2	18123	2	0
GO:BP	GO:0010887	negative regulation of cholesterol storage	9619	0.343633	10	211	1	18123	1	0
GO:BP	GO:0033084	regulation of immature T cell proliferation in thymus	3553	0.343633	10	211	1	18123	1	0
GO:BP	GO:1902513	regulation of organelle transport along microtubule	254263	0.343633	10	211	1	18123	1	0
GO:BP	GO:0008038	neuron recognition	2043, 91624	0.343633	48	211	2	18123	1	1
GO:BP	GO:0033314	mitotic DNA replication checkpoint signaling	135458	0.343633	10	211	1	18123	0	1
GO:BP	GO:0051094	positive regulation of developmental process	3553, 8437, 3725, 2043, 6659, 6369, 83881, 57608, 6915, 10673, 3897, 91584, 146850, 2041, 9636, 10765, 3576, 28984, 93145, 6604, 2152	0.343633	1354	211	21	18123	19	2
GO:BP	GO:1902023	L-arginine transport	6556	0.343633	10	211	1	18123	1	0
GO:BP	GO:0051129	negative regulation of cellular component organization	3553, 349667, 2043, 119, 81618, 10251, 197135, 10501, 23271, 78990, 56937, 753, 952	0.343633	760	211	13	18123	9	4
GO:BP	GO:0017085	response to insecticide	1543	0.343633	10	211	1	18123	1	0
GO:BP	GO:0003183	mitral valve morphogenesis	6659	0.343633	10	211	1	18123	1	0
GO:BP	GO:0035871	protein K11-linked deubiquitination	78990	0.343633	10	211	1	18123	1	0
GO:BP	GO:0031396	regulation of protein ubiquitination	55765, 6659, 5414, 9636, 78990	0.343633	216	211	5	18123	3	2
GO:BP	GO:0007168	receptor guanylyl cyclase signaling pathway	4881	0.343633	10	211	1	18123	1	0
GO:BP	GO:0009750	response to fructose	6518	0.343633	10	211	1	18123	1	0
GO:BP	GO:1904951	positive regulation of establishment of protein localization	3553, 6659, 2696, 55691, 9619, 10178, 952	0.343633	345	211	7	18123	5	2
GO:BP	GO:0070383	DNA cytosine deamination	200315	0.343633	10	211	1	18123	0	1
GO:BP	GO:2000048	negative regulation of cell-cell adhesion mediated by cadherin	28984	0.343633	10	211	1	18123	1	0
GO:BP	GO:0071396	cellular response to lipid	3553, 6373, 2706, 4257, 10417, 6915, 3667, 4330, 3576, 56937, 632	0.343633	617	211	11	18123	8	3
GO:BP	GO:0070482	response to oxygen levels	22953, 430, 5328, 360, 6261, 28984, 1543, 952	0.343633	410	211	8	18123	5	3
GO:BP	GO:2000257	regulation of protein activation cascade	2152	0.343633	10	211	1	18123	1	0
GO:BP	GO:0003330	regulation of extracellular matrix constituent secretion	28984	0.343633	10	211	1	18123	1	0
GO:BP	GO:0009414	response to water deprivation	928	0.343633	10	211	1	18123	1	0
GO:BP	GO:0008643	carbohydrate transport	3553, 360, 6518, 3667	0.343633	155	211	4	18123	3	1
GO:BP	GO:0009409	response to cold	26027, 2766	0.343633	48	211	2	18123	1	1
GO:BP	GO:0070561	vitamin D receptor signaling pathway	4330	0.343633	10	211	1	18123	1	0
GO:BP	GO:0071219	cellular response to molecule of bacterial origin	3553, 6373, 10417, 6915, 3576	0.343633	216	211	5	18123	3	2
GO:BP	GO:0071104	response to interleukin-9	3581	0.343633	10	211	1	18123	1	0
GO:BP	GO:0030258	lipid modification	9619, 3667, 116285, 1543, 2053	0.343633	215	211	5	18123	2	3
GO:BP	GO:0042368	vitamin D biosynthetic process	1593	0.343633	10	211	1	18123	1	0
GO:BP	GO:0031642	negative regulation of myelination	58494	0.343633	10	211	1	18123	1	0
GO:BP	GO:1901072	glucosamine-containing compound catabolic process	1117	0.343633	10	211	1	18123	0	1
GO:BP	GO:0072178	nephric duct morphogenesis	2043	0.343633	10	211	1	18123	1	0
GO:BP	GO:1903321	negative regulation of protein modification by small protein conjugation or removal	6659, 9636, 78990	0.343633	99	211	3	18123	2	1
GO:BP	GO:0051702	biological process involved in interaction with symbiont	3725, 3429, 6355	0.343633	99	211	3	18123	1	2
GO:BP	GO:0010603	regulation of cytoplasmic mRNA processing body assembly	197135	0.343633	10	211	1	18123	0	1
GO:BP	GO:0042632	cholesterol homeostasis	9619, 116285, 2053	0.343633	99	211	3	18123	1	2
GO:BP	GO:0060986	endocrine hormone secretion	8862, 3553	0.343633	48	211	2	18123	2	0
GO:BP	GO:0002579	positive regulation of antigen processing and presentation	6556	0.343633	10	211	1	18123	1	0
GO:BP	GO:0046643	regulation of gamma-delta T cell activation	6659	0.343633	10	211	1	18123	1	0
GO:BP	GO:0090270	regulation of fibroblast growth factor production	28984	0.343633	10	211	1	18123	1	0
GO:BP	GO:0090269	fibroblast growth factor production	28984	0.343633	10	211	1	18123	1	0
GO:BP	GO:0090219	negative regulation of lipid kinase activity	113791	0.343633	10	211	1	18123	1	0
GO:BP	GO:0090199	regulation of release of cytochrome c from mitochondria	90427, 4318	0.343633	48	211	2	18123	2	0
GO:BP	GO:0042487	regulation of odontogenesis of dentin-containing tooth	80326	0.343633	10	211	1	18123	0	1
GO:BP	GO:0044057	regulation of system process	8862, 27345, 6915, 58494, 4923, 6261, 4881, 11076, 1824, 254263, 952	0.343633	621	211	11	18123	10	1
GO:MF	GO:0070888	E-box binding	430, 79365	0.343984	48	219	2	18679	1	1
GO:MF	GO:0046906	tetrapyrrole binding	79689, 1593, 29785, 1543	0.343984	154	219	4	18679	4	0
GO:MF	GO:0047760	butyrate-CoA ligase activity	116285	0.343984	10	219	1	18679	0	1
GO:MF	GO:0047844	deoxycytidine deaminase activity	200315	0.343984	10	219	1	18679	0	1
GO:MF	GO:0052740	1-acyl-2-lysophosphatidylserine acylhydrolase activity	54979	0.343984	10	219	1	18679	0	1
GO:MF	GO:0052739	phosphatidylserine 1-acylhydrolase activity	54979	0.343984	10	219	1	18679	0	1
GO:MF	GO:0034511	U3 snoRNA binding	3669	0.343984	10	219	1	18679	0	1
GO:MF	GO:0008331	high voltage-gated calcium channel activity	773	0.343984	10	219	1	18679	0	1
GO:MF	GO:0008330	protein tyrosine/threonine phosphatase activity	1846	0.343984	10	219	1	18679	1	0
GO:MF	GO:0016679	oxidoreductase activity, acting on diphenols and related substances as donors	1543	0.343984	10	219	1	18679	1	0
GO:MF	GO:0016803	ether hydrolase activity	2053	0.343984	10	219	1	18679	0	1
GO:MF	GO:1990782	protein tyrosine kinase binding	2043, 3667, 5784	0.344561	100	219	3	18679	2	1
GO:MF	GO:0098632	cell-cell adhesion mediator activity	91624, 1824	0.344561	49	219	2	18679	1	1
GO:MF	GO:0016709	oxidoreductase activity, acting on paired donors, with incorporation or reduction of molecular oxygen, NAD(P)H as one donor, and incorporation of one atom of oxygen	1593, 1543	0.344561	49	219	2	18679	2	0
GO:BP	GO:0031018	endocrine pancreas development	6659, 2696	0.344681	49	211	2	18123	2	0
GO:BP	GO:1904707	positive regulation of vascular associated smooth muscle cell proliferation	3725, 4318	0.344681	49	211	2	18123	2	0
GO:BP	GO:0055092	sterol homeostasis	9619, 116285, 2053	0.344681	100	211	3	18123	1	2
GO:BP	GO:0021515	cell differentiation in spinal cord	6659, 89884	0.344681	49	211	2	18123	2	0
GO:BP	GO:0002275	myeloid cell activation involved in immune response	5328, 4257, 5730, 6518, 2219, 4318, 6556, 4973, 53831, 23601	0.345958	552	211	10	18123	8	2
GO:BP	GO:0043312	neutrophil degranulation	5328, 4257, 6518, 2219, 4318, 6556, 4973, 53831, 23601	0.347037	483	211	9	18123	8	1
GO:BP	GO:0044703	multi-organism reproductive process	3553, 55329, 2706, 3485, 100137049, 4318, 53405, 5414, 58494, 928, 3691, 10765, 6691, 83853, 26038, 1543, 952	0.348645	1060	211	17	18123	11	6
GO:BP	GO:0007093	mitotic cell cycle checkpoint signaling	6659, 135458, 10769, 28984	0.349249	158	211	4	18123	3	1
GO:BP	GO:0007044	cell-substrate junction assembly	3915, 3691, 5339	0.350881	101	211	3	18123	3	0
GO:MF	GO:1901618	organic hydroxy compound transmembrane transporter activity	360, 9619	0.353025	50	219	2	18679	2	0
GO:BP	GO:2001236	regulation of extrinsic apoptotic signaling pathway	219699, 3553, 81618, 2537	0.353423	159	211	4	18123	3	1
GO:BP	GO:1902003	regulation of amyloid-beta formation	2043, 9619	0.353423	50	211	2	18123	2	0
GO:BP	GO:1902893	regulation of pri-miRNA transcription by RNA polymerase II	8862, 3725	0.353423	50	211	2	18123	2	0
GO:BP	GO:0034614	cellular response to reactive oxygen species	3725, 4318, 10365, 84557	0.353423	159	211	4	18123	3	1
GO:BP	GO:0050770	regulation of axonogenesis	2043, 3897, 91584, 10501	0.353423	159	211	4	18123	4	0
GO:MF	GO:0015643	toxic substance binding	2053	0.354082	11	219	1	18679	0	1
GO:MF	GO:0008429	phosphatidylethanolamine binding	84557	0.354082	11	219	1	18679	1	0
GO:MF	GO:0015166	polyol transmembrane transporter activity	360	0.354082	11	219	1	18679	1	0
GO:MF	GO:0008970	phospholipase A1 activity	54979	0.354082	11	219	1	18679	0	1
GO:MF	GO:0043295	glutathione binding	4257	0.354082	11	219	1	18679	1	0
GO:MF	GO:0102545	phosphatidyl phospholipase B activity	100137049	0.354082	11	219	1	18679	1	0
GO:MF	GO:0004954	prostanoid receptor activity	6915	0.354082	11	219	1	18679	1	0
GO:MF	GO:0086080	protein binding involved in heterotypic cell-cell adhesion	1824	0.354082	11	219	1	18679	1	0
GO:MF	GO:0097493	structural molecule activity conferring elasticity	3915	0.354082	11	219	1	18679	1	0
GO:BP	GO:0042326	negative regulation of phosphorylation	3553, 113791, 10251, 2041, 84063, 1846, 56937, 753	0.356223	418	211	8	18123	6	2
GO:BP	GO:0043549	regulation of kinase activity	3553, 55765, 113791, 2043, 9079, 84254, 10251, 3667, 6556, 146850, 2041, 10178, 1846, 28984, 3672	0.356433	920	211	15	18123	12	3
GO:BP	GO:0061614	pri-miRNA transcription by RNA polymerase II	8862, 3725	0.356433	51	211	2	18123	2	0
GO:BP	GO:0044828	negative regulation by host of viral genome replication	6355	0.356433	11	211	1	18123	0	1
GO:BP	GO:0001660	fever generation	3553	0.356433	11	211	1	18123	1	0
GO:BP	GO:0010717	regulation of epithelial to mesenchymal transition	3553, 28984, 753	0.356433	103	211	3	18123	3	0
GO:BP	GO:0043589	skin morphogenesis	3691	0.356433	11	211	1	18123	1	0
GO:BP	GO:0090043	regulation of tubulin deacetylation	11076	0.356433	11	211	1	18123	1	0
GO:BP	GO:0044843	cell cycle G1/S phase transition	6659, 4330, 10769, 10457, 28984, 1543	0.356433	287	211	6	18123	6	0
GO:BP	GO:0090205	positive regulation of cholesterol metabolic process	9619	0.356433	11	211	1	18123	1	0
GO:BP	GO:0090649	response to oxygen-glucose deprivation	360	0.356433	11	211	1	18123	1	0
GO:BP	GO:0002448	mast cell mediated immunity	10417, 5730	0.356433	51	211	2	18123	0	2
GO:BP	GO:1900003	regulation of serine-type endopeptidase activity	6691	0.356433	11	211	1	18123	0	1
GO:BP	GO:0070142	synaptic vesicle budding	4600	0.356433	11	211	1	18123	0	1
GO:BP	GO:0002283	neutrophil activation involved in immune response	5328, 4257, 6518, 2219, 4318, 6556, 4973, 53831, 23601	0.356433	488	211	9	18123	8	1
GO:BP	GO:0043068	positive regulation of programmed cell death	3725, 100505585, 6659, 81618, 90427, 4318, 5414, 4923, 3164, 28984, 3672	0.356433	628	211	11	18123	10	1
GO:BP	GO:0021561	facial nerve development	91584	0.356433	11	211	1	18123	1	0
GO:BP	GO:0016127	sterol catabolic process	1593	0.356433	11	211	1	18123	1	0
GO:BP	GO:0006182	cGMP biosynthetic process	4881	0.356433	11	211	1	18123	1	0
GO:BP	GO:0002604	regulation of dendritic cell antigen processing and presentation	6556	0.356433	11	211	1	18123	1	0
GO:BP	GO:0150076	neuroinflammatory response	3553, 4318	0.356433	51	211	2	18123	2	0
GO:BP	GO:0045657	positive regulation of monocyte differentiation	3725	0.356433	11	211	1	18123	1	0
GO:BP	GO:1901533	negative regulation of hematopoietic progenitor cell differentiation	83881	0.356433	11	211	1	18123	1	0
GO:BP	GO:0120036	plasma membrane bounded cell projection organization	219699, 349667, 8437, 55329, 2043, 192668, 64072, 81618, 124602, 10251, 50861, 3897, 91584, 3691, 10769, 10501, 2041, 23271, 10178, 89884, 91624, 3672, 5792, 952	0.356433	1596	211	24	18123	18	6
GO:BP	GO:0051146	striated muscle cell differentiation	22953, 58494, 928, 6261, 79365, 9172	0.356433	285	211	6	18123	4	2
GO:BP	GO:0003174	mitral valve development	6659	0.356433	11	211	1	18123	1	0
GO:BP	GO:0003139	secondary heart field specification	6604	0.356433	11	211	1	18123	1	0
GO:BP	GO:0030432	peristalsis	22953	0.356433	11	211	1	18123	0	1
GO:BP	GO:0006707	cholesterol catabolic process	1593	0.356433	11	211	1	18123	1	0
GO:BP	GO:0014820	tonic smooth muscle contraction	952	0.356433	11	211	1	18123	0	1
GO:BP	GO:0033080	immature T cell proliferation in thymus	3553	0.356433	11	211	1	18123	1	0
GO:BP	GO:0071313	cellular response to caffeine	6261	0.356433	11	211	1	18123	1	0
GO:BP	GO:0032308	positive regulation of prostaglandin secretion	3553	0.356433	11	211	1	18123	1	0
GO:BP	GO:0007265	Ras protein signal transduction	8437, 3725, 100505585, 10251, 50861, 9265, 10769	0.356433	352	211	7	18123	6	1
GO:BP	GO:0030953	astral microtubule organization	11076	0.356433	11	211	1	18123	1	0
GO:BP	GO:0060907	positive regulation of macrophage cytokine production	10417	0.356433	11	211	1	18123	0	1
GO:BP	GO:0021610	facial nerve morphogenesis	91584	0.356433	11	211	1	18123	1	0
GO:BP	GO:0014010	Schwann cell proliferation	430	0.356433	11	211	1	18123	0	1
GO:BP	GO:0007519	skeletal muscle tissue development	22953, 6261, 3164, 9172	0.356433	160	211	4	18123	2	2
GO:BP	GO:0098883	synapse pruning	2043	0.356433	11	211	1	18123	1	0
GO:BP	GO:0002725	negative regulation of T cell cytokine production	3440	0.356433	11	211	1	18123	0	1
GO:BP	GO:0033327	Leydig cell differentiation	4257	0.356433	11	211	1	18123	1	0
GO:BP	GO:0010944	negative regulation of transcription by competitive promoter binding	79365	0.356433	11	211	1	18123	1	0
GO:BP	GO:0002697	regulation of immune effector process	3553, 55765, 10417, 146850, 3902, 3440, 910, 913	0.356433	421	211	8	18123	5	3
GO:BP	GO:1902571	regulation of serine-type peptidase activity	6691	0.356433	11	211	1	18123	0	1
GO:BP	GO:0060174	limb bud formation	6659	0.356433	11	211	1	18123	1	0
GO:BP	GO:0019371	cyclooxygenase pathway	5730	0.356433	11	211	1	18123	0	1
GO:BP	GO:0046950	cellular ketone body metabolic process	64064	0.356433	11	211	1	18123	1	0
GO:BP	GO:0050870	positive regulation of T cell activation	3553, 6659, 3485, 10673, 146850	0.356433	221	211	5	18123	4	1
GO:BP	GO:0071492	cellular response to UV-A	4318	0.356433	11	211	1	18123	1	0
GO:BP	GO:0032637	interleukin-8 production	3553, 2219, 2152	0.356628	104	211	3	18123	3	0
GO:BP	GO:0042102	positive regulation of T cell proliferation	3553, 3485, 10673	0.356628	104	211	3	18123	2	1
GO:BP	GO:0035710	CD4-positive, alpha-beta T cell activation	1880, 284194, 654346	0.356628	104	211	3	18123	1	2
GO:BP	GO:0032677	regulation of interleukin-8 production	3553, 2219, 2152	0.356628	104	211	3	18123	3	0
GO:MF	GO:0004725	protein tyrosine phosphatase activity	5784, 1846, 5792	0.35692	104	219	3	18679	3	0
GO:CC	GO:0010008	endosome membrane	10410, 2043, 100137049, 79689, 6556, 10457, 8572, 56937, 910, 753	0.358822	520	217	10	18964	9	1
GO:CC	GO:0036449	microtubule minus-end	23271	0.358993	7	217	1	18964	1	0
GO:BP	GO:0035590	purinergic nucleotide receptor signaling pathway	22953, 3553	0.359231	52	211	2	18123	1	1
GO:BP	GO:0051150	regulation of smooth muscle cell differentiation	93145, 6604	0.359231	52	211	2	18123	2	0
GO:BP	GO:0021545	cranial nerve development	89797, 91584	0.359231	52	211	2	18123	2	0
GO:BP	GO:0010718	positive regulation of epithelial to mesenchymal transition	3553, 28984	0.359231	52	211	2	18123	2	0
GO:BP	GO:0006636	unsaturated fatty acid biosynthetic process	3553, 5730	0.359231	52	211	2	18123	1	1
GO:BP	GO:1903706	regulation of hemopoiesis	3725, 6659, 1840, 146850, 3902, 9636, 3440, 632	0.360005	424	211	8	18123	5	3
GO:CC	GO:0042383	sarcolemma	1293, 6518, 6261, 5339	0.361612	141	217	4	18964	4	0
GO:BP	GO:1905954	positive regulation of lipid localization	3553, 9619, 4923	0.361845	105	211	3	18123	3	0
GO:BP	GO:0035335	peptidyl-tyrosine dephosphorylation	5784, 1846, 5792	0.361845	105	211	3	18123	3	0
GO:BP	GO:0097191	extrinsic apoptotic signaling pathway	219699, 3553, 3429, 81618, 2537	0.363652	226	211	5	18123	3	2
GO:BP	GO:0002700	regulation of production of molecular mediator of immune response	3553, 55765, 10417, 3440	0.364286	164	211	4	18123	2	2
GO:BP	GO:0043542	endothelial cell migration	57608, 6915, 10769, 22846, 3164, 28984	0.364465	291	211	6	18123	6	0
GO:CC	GO:0099503	secretory vesicle	5328, 4257, 90427, 6915, 6518, 2219, 4318, 5414, 928, 6556, 4973, 53831, 6691, 23601, 10966, 3672, 952	0.36497	1027	217	17	18964	13	4
GO:CC	GO:0099080	supramolecular complex	283987, 200315, 55329, 100533177, 3887, 1293, 124602, 3801, 9576, 197135, 6261, 11076, 55698, 23271, 8572, 51308, 84557, 91624, 5339, 9172, 3892	0.36497	1325	217	21	18964	14	7
GO:MF	GO:0017111	nucleoside-triphosphatase activity	124602, 57530, 3801, 5414, 11076, 4600, 10966, 4645	0.365364	424	219	8	18679	5	3
GO:MF	GO:0017154	semaphorin receptor activity	91584	0.365851	12	219	1	18679	1	0
GO:MF	GO:0005544	calcium-dependent phospholipid binding	100137049, 27132	0.365851	53	219	2	18679	2	0
GO:MF	GO:0004497	monooxygenase activity	1593, 29785, 1543	0.365851	106	219	3	18679	3	0
GO:MF	GO:0004126	cytidine deaminase activity	200315	0.365851	12	219	1	18679	0	1
GO:MF	GO:0004000	adenosine deaminase activity	105	0.365851	12	219	1	18679	1	0
GO:MF	GO:0008296	3'-5'-exodeoxyribonuclease activity	3669	0.365851	12	219	1	18679	0	1
GO:MF	GO:1900750	oligopeptide binding	4257	0.365851	12	219	1	18679	1	0
GO:MF	GO:0035004	phosphatidylinositol 3-kinase activity	146850	0.365851	12	219	1	18679	1	0
GO:MF	GO:0016860	intramolecular oxidoreductase activity	5730, 29785	0.365851	54	219	2	18679	1	1
GO:BP	GO:1902106	negative regulation of leukocyte differentiation	1840, 3902, 3440	0.367921	106	211	3	18123	1	2
GO:BP	GO:0010596	negative regulation of endothelial cell migration	6915, 22846, 28984	0.367921	106	211	3	18123	3	0
GO:BP	GO:0046850	regulation of bone remodeling	632, 952	0.367965	53	211	2	18123	1	1
GO:MF	GO:0004620	phospholipase activity	23007, 100137049, 54979	0.368993	108	219	3	18679	1	2
GO:BP	GO:0007268	chemical synaptic transmission	22953, 3553, 27345, 2043, 84254, 773, 4923, 10769, 57497, 8572, 254263, 952	0.370098	713	211	12	18123	9	3
GO:BP	GO:1905245	regulation of aspartic-type peptidase activity	2043	0.370098	12	211	1	18123	1	0
GO:BP	GO:0098911	regulation of ventricular cardiac muscle cell action potential	1824	0.370098	12	211	1	18123	1	0
GO:BP	GO:0015809	arginine transport	6556	0.370098	12	211	1	18123	1	0
GO:BP	GO:0120035	regulation of plasma membrane bounded cell projection organization	349667, 55329, 2043, 81618, 3897, 91584, 10501, 23271, 10178, 5792, 952	0.370098	642	211	11	18123	8	3
GO:BP	GO:0060402	calcium ion transport into cytosol	22953, 6373, 4923, 6261	0.370098	167	211	4	18123	2	2
GO:BP	GO:0098916	anterograde trans-synaptic signaling	22953, 3553, 27345, 2043, 84254, 773, 4923, 10769, 57497, 8572, 254263, 952	0.370098	713	211	12	18123	9	3
GO:BP	GO:0001867	complement activation, lectin pathway	2219	0.370098	12	211	1	18123	1	0
GO:BP	GO:0033182	regulation of histone ubiquitination	78990	0.370098	12	211	1	18123	1	0
GO:BP	GO:2000772	regulation of cellular senescence	10769, 22846	0.370098	54	211	2	18123	2	0
GO:BP	GO:0030336	negative regulation of cell migration	2043, 6915, 9901, 2041, 22846, 28984, 753	0.370098	360	211	7	18123	7	0
GO:BP	GO:0046087	cytidine metabolic process	200315	0.370098	12	211	1	18123	0	1
GO:BP	GO:0042178	xenobiotic catabolic process	1543	0.370098	12	211	1	18123	1	0
GO:BP	GO:0033083	regulation of immature T cell proliferation	3553	0.370098	12	211	1	18123	1	0
GO:BP	GO:0021604	cranial nerve structural organization	91584	0.370098	12	211	1	18123	1	0
GO:BP	GO:0051496	positive regulation of stress fiber assembly	2041, 28984	0.370098	54	211	2	18123	2	0
GO:BP	GO:0006216	cytidine catabolic process	200315	0.370098	12	211	1	18123	0	1
GO:BP	GO:0090331	negative regulation of platelet aggregation	928	0.370098	12	211	1	18123	1	0
GO:BP	GO:0002446	neutrophil mediated immunity	5328, 4257, 6518, 2219, 4318, 6556, 4973, 53831, 23601	0.370098	500	211	9	18123	8	1
GO:BP	GO:0016554	cytidine to uridine editing	200315	0.370098	12	211	1	18123	0	1
GO:BP	GO:0043697	cell dedifferentiation	93145	0.370098	12	211	1	18123	1	0
GO:BP	GO:0043696	dedifferentiation	93145	0.370098	12	211	1	18123	1	0
GO:BP	GO:0021559	trigeminal nerve development	91584	0.370098	12	211	1	18123	1	0
GO:BP	GO:1902224	ketone body metabolic process	64064	0.370098	12	211	1	18123	1	0
GO:BP	GO:0043562	cellular response to nitrogen levels	84557	0.370098	12	211	1	18123	1	0
GO:BP	GO:0150115	cell-substrate junction organization	3915, 3691, 5339	0.370098	107	211	3	18123	3	0
GO:BP	GO:0009972	cytidine deamination	200315	0.370098	12	211	1	18123	0	1
GO:BP	GO:0072537	fibroblast activation	28984	0.370098	12	211	1	18123	1	0
GO:BP	GO:0006995	cellular response to nitrogen starvation	84557	0.370098	12	211	1	18123	1	0
GO:BP	GO:1902915	negative regulation of protein polyubiquitination	78990	0.370098	12	211	1	18123	1	0
GO:BP	GO:0051549	positive regulation of keratinocyte migration	4318	0.370098	12	211	1	18123	1	0
GO:BP	GO:0002024	diet induced thermogenesis	353500	0.370098	12	211	1	18123	1	0
GO:BP	GO:1902930	regulation of alcohol biosynthetic process	9619, 4923	0.370098	54	211	2	18123	2	0
GO:BP	GO:0071900	regulation of protein serine/threonine kinase activity	3553, 55765, 2043, 10251, 146850, 10178, 1846, 28984, 3672	0.370098	500	211	9	18123	7	2
GO:BP	GO:0097201	negative regulation of transcription from RNA polymerase II promoter in response to stress	3725	0.370098	12	211	1	18123	1	0
GO:BP	GO:0007156	homophilic cell adhesion via plasma membrane adhesion molecules	64072, 3897, 91624, 1824	0.370098	167	211	4	18123	3	1
GO:BP	GO:1902287	semaphorin-plexin signaling pathway involved in axon guidance	91584	0.370098	12	211	1	18123	1	0
GO:BP	GO:0002328	pro-B cell differentiation	6659	0.370098	12	211	1	18123	1	0
GO:BP	GO:0010522	regulation of calcium ion transport into cytosol	22953, 6373, 4923	0.371115	108	211	3	18123	1	2
GO:BP	GO:2001237	negative regulation of extrinsic apoptotic signaling pathway	219699, 3553, 2537	0.371115	108	211	3	18123	2	1
GO:BP	GO:0071495	cellular response to endogenous stimulus	8862, 3553, 2740, 3725, 353500, 2043, 2706, 3485, 773, 57530, 10251, 3667, 6261, 10765, 3576, 3164, 80326, 10365, 203100, 56937, 753, 632	0.372117	1467	211	22	18123	16	6
GO:BP	GO:0006936	muscle contraction	22953, 6915, 6261, 1824, 3672, 9172, 952	0.372117	363	211	7	18123	4	3
GO:BP	GO:0060485	mesenchyme development	3553, 55698, 10501, 80326, 28984, 753	0.372553	296	211	6	18123	5	1
GO:CC	GO:0014069	postsynaptic density	2043, 119, 81831, 4600, 57497, 160622, 254263	0.372847	339	217	7	18964	5	2
GO:CC	GO:0014701	junctional sarcoplasmic reticulum membrane	6261	0.372847	10	217	1	18964	1	0
GO:CC	GO:0031514	motile cilium	55329, 64064, 5414, 9576, 83853	0.372847	206	217	5	18964	1	4
GO:CC	GO:0034703	cation channel complex	27345, 773, 6261, 93145, 254263	0.372847	227	217	5	18964	4	1
GO:CC	GO:0031090	organelle membrane	283987, 22953, 10410, 5328, 2043, 100526740, 4257, 3429, 192668, 81618, 90427, 2537, 100137049, 5730, 54894, 79689, 3801, 6518, 9619, 10893, 114783, 5414, 9265, 928, 6556, 3691, 6261, 4973, 4600, 53831, 10457, 57228, 3164, 23166, 8572, 51308, 84557, 54498, 56937, 910, 913, 23601, 4645, 753, 100132565, 254263, 1593, 29785, 1543, 952	0.372847	3644	217	50	18964	39	11
GO:CC	GO:0036057	slit diaphragm	84063	0.372847	9	217	1	18964	0	1
GO:CC	GO:0036056	filtration diaphragm	84063	0.372847	9	217	1	18964	0	1
GO:CC	GO:0031232	extrinsic component of external side of plasma membrane	2219	0.372847	9	217	1	18964	1	0
GO:CC	GO:0031967	organelle envelope	22953, 55329, 2043, 100526740, 4257, 3429, 90427, 2537, 100137049, 5730, 54894, 5414, 3691, 4600, 3164, 54498, 10966, 1593, 1543	0.372847	1244	217	19	18964	11	8
GO:CC	GO:0032279	asymmetric synapse	2043, 119, 81831, 4600, 57497, 160622, 254263	0.372847	345	217	7	18964	5	2
GO:CC	GO:0032280	symmetric synapse	4923	0.372847	11	217	1	18964	1	0
GO:CC	GO:0030425	dendrite	349667, 2043, 114783, 3897, 4923, 10769, 4600, 8572, 23138, 254263, 632	0.372847	641	217	11	18964	10	1
GO:CC	GO:1903293	phosphatase complex	85407, 5523	0.372847	49	217	2	18964	2	0
GO:CC	GO:0008290	F-actin capping protein complex	119	0.372847	8	217	1	18964	0	1
GO:CC	GO:0099061	integral component of postsynaptic density membrane	57497, 254263	0.372847	51	217	2	18964	2	0
GO:CC	GO:0098878	neurotransmitter receptor complex	93145, 254263	0.372847	49	217	2	18964	2	0
GO:CC	GO:0098857	membrane microdomain	219699, 349667, 119, 3667, 4923, 4973, 3672	0.372847	339	217	7	18964	5	2
GO:CC	GO:0098843	postsynaptic endocytic zone	4600	0.372847	10	217	1	18964	0	1
GO:CC	GO:0098839	postsynaptic density membrane	2043, 57497, 254263	0.372847	94	217	3	18964	3	0
GO:CC	GO:0098794	postsynapse	22953, 2043, 119, 4923, 81831, 11076, 4600, 57497, 8572, 160622, 254263	0.372847	641	217	11	18964	8	3
GO:CC	GO:0098590	plasma membrane region	22953, 4810, 2043, 119, 3485, 57608, 360, 192668, 6518, 53405, 3667, 928, 3691, 4600, 57497, 8572, 160622, 254263, 952	0.372847	1240	217	19	18964	14	5
GO:CC	GO:0097447	dendritic tree	349667, 2043, 114783, 3897, 4923, 10769, 4600, 8572, 23138, 254263, 632	0.372847	643	217	11	18964	10	1
GO:CC	GO:0000138	Golgi trans cisterna	283987	0.372847	11	217	1	18964	1	0
GO:CC	GO:0002116	semaphorin receptor complex	91584	0.372847	11	217	1	18964	1	0
GO:CC	GO:0005581	collagen trimer	1293, 91522, 2219	0.372847	95	217	3	18964	3	0
GO:CC	GO:0008328	ionotropic glutamate receptor complex	93145, 254263	0.372847	47	217	2	18964	2	0
GO:CC	GO:0005604	basement membrane	3915, 3691, 25975	0.372847	97	217	3	18964	2	1
GO:CC	GO:0005614	interstitial matrix	89797	0.372847	11	217	1	18964	1	0
GO:CC	GO:0048471	perinuclear region of cytoplasm	8862, 10410, 2706, 57608, 81618, 5730, 10673, 11076, 10178, 8572, 10966, 160622, 5339	0.372847	745	217	13	18964	9	4
GO:CC	GO:0005741	mitochondrial outer membrane	2043, 4257, 3429, 90427, 5414	0.372847	205	217	5	18964	3	2
GO:CC	GO:0008287	protein serine/threonine phosphatase complex	85407, 5523	0.372847	49	217	2	18964	2	0
GO:CC	GO:0042995	cell projection	349667, 55329, 4810, 2043, 2706, 57608, 192668, 64072, 124602, 64064, 773, 114783, 5414, 50861, 3897, 9265, 4923, 9576, 10769, 4600, 2041, 23271, 64106, 83853, 10178, 8572, 23138, 91624, 3672, 254263, 285590, 5792, 632	0.372847	2337	217	33	18964	24	9
GO:CC	GO:0005915	zonula adherens	3801	0.372847	9	217	1	18964	1	0
GO:CC	GO:0045211	postsynaptic membrane	2043, 4600, 57497, 8572, 160622, 254263	0.372847	282	217	6	18964	5	1
GO:CC	GO:0005882	intermediate filament	55329, 100533177, 3887, 5339, 3892	0.372847	219	217	5	18964	4	1
GO:CC	GO:0005871	kinesin complex	124602, 3801	0.372847	52	217	2	18964	1	1
GO:CC	GO:0005891	voltage-gated calcium channel complex	773, 6261	0.372847	44	217	2	18964	1	1
GO:CC	GO:0005797	Golgi medial cisterna	283987	0.372847	11	217	1	18964	1	0
GO:CC	GO:0044754	autolysosome	84557	0.372847	11	217	1	18964	1	0
GO:CC	GO:0045095	keratin filament	100533177, 3887, 3892	0.372847	98	217	3	18964	3	0
GO:CC	GO:0045121	membrane raft	219699, 349667, 119, 3667, 4923, 4973, 3672	0.372847	339	217	7	18964	5	2
GO:CC	GO:0045179	apical cortex	4645	0.372847	10	217	1	18964	1	0
GO:CC	GO:0005856	cytoskeleton	283987, 60312, 55329, 100533177, 119, 3887, 192668, 85458, 90427, 55691, 124602, 57530, 3801, 53405, 5414, 9576, 5784, 10769, 11076, 55698, 4600, 23271, 10178, 257019, 8572, 51308, 84557, 28984, 91624, 4645, 5339, 285590, 3892, 440836	0.372847	2339	217	34	18964	24	10
GO:CC	GO:0031975	envelope	22953, 55329, 2043, 100526740, 4257, 3429, 90427, 2537, 100137049, 5730, 54894, 5414, 3691, 4600, 3164, 54498, 10966, 1593, 1543	0.372847	1244	217	19	18964	11	8
GO:BP	GO:0051098	regulation of binding	3725, 2043, 119, 4318, 10769, 6604, 5792	0.37534	364	211	7	18123	6	1
GO:CC	GO:0099572	postsynaptic specialization	2043, 119, 81831, 4600, 57497, 160622, 254263	0.376083	363	217	7	18964	5	2
GO:CC	GO:0031968	organelle outer membrane	2043, 4257, 3429, 90427, 5414	0.376083	230	217	5	18964	3	2
GO:BP	GO:0034446	substrate adhesion-dependent cell spreading	3915, 55698, 2041	0.376245	109	211	3	18123	3	0
GO:BP	GO:0097722	sperm motility	55329, 5414, 83853	0.376245	109	211	3	18123	0	3
GO:BP	GO:0030317	flagellated sperm motility	55329, 5414, 83853	0.376245	109	211	3	18123	0	3
GO:BP	GO:0006939	smooth muscle contraction	22953, 6915, 952	0.376245	109	211	3	18123	1	2
GO:BP	GO:0001755	neural crest cell migration	55698, 10501	0.376269	55	211	2	18123	2	0
GO:BP	GO:2001233	regulation of apoptotic signaling pathway	219699, 3553, 81618, 90427, 2537, 4318, 5414	0.377427	365	211	7	18123	5	2
GO:MF	GO:0045309	protein phosphorylated amino acid binding	3667, 90525	0.37779	56	219	2	18679	1	1
GO:MF	GO:0102991	myristoyl-CoA hydrolase activity	26027	0.37779	13	219	1	18679	1	0
GO:MF	GO:0070700	BMP receptor binding	353500	0.37779	13	219	1	18679	1	0
GO:MF	GO:0015250	water channel activity	360	0.37779	13	219	1	18679	1	0
GO:MF	GO:0005068	transmembrane receptor protein tyrosine kinase adaptor activity	3667	0.37779	13	219	1	18679	0	1
GO:MF	GO:0015269	calcium-activated potassium channel activity	27345	0.37779	13	219	1	18679	1	0
GO:MF	GO:0016801	hydrolase activity, acting on ether bonds	2053	0.37779	13	219	1	18679	0	1
GO:MF	GO:0017017	MAP kinase tyrosine/serine/threonine phosphatase activity	1846	0.37779	13	219	1	18679	1	0
GO:MF	GO:0031386	protein tag	9636	0.37779	13	219	1	18679	0	1
GO:BP	GO:0050804	modulation of chemical synaptic transmission	3553, 27345, 2043, 773, 10769, 57497, 254263, 952	0.377793	434	211	8	18123	6	2
GO:CC	GO:0071564	npBAF complex	6604	0.378122	12	217	1	18964	1	0
GO:CC	GO:0043256	laminin complex	3915	0.378122	12	217	1	18964	1	0
GO:CC	GO:0019867	outer membrane	2043, 4257, 3429, 90427, 5414	0.378122	232	217	5	18964	3	2
GO:CC	GO:0044327	dendritic spine head	4600	0.378122	12	217	1	18964	0	1
GO:CC	GO:0099146	intrinsic component of postsynaptic density membrane	57497, 254263	0.379882	55	217	2	18964	2	0
GO:CC	GO:0031965	nuclear membrane	22953, 3429, 5730, 3691, 3164, 54498	0.379882	301	217	6	18964	3	3
GO:CC	GO:0030016	myofibril	6261, 8572, 91624, 5339, 9172	0.379882	234	217	5	18964	3	2
GO:MF	GO:0005509	calcium ion binding	23007, 2706, 64072, 85407, 100137049, 25975, 6261, 5523, 4321, 23166, 1824, 632	0.380595	723	219	12	18679	10	2
GO:BP	GO:0051251	positive regulation of lymphocyte activation	3553, 6659, 1880, 3485, 10673, 146850, 952	0.38066	366	211	7	18123	5	2
GO:BP	GO:0099177	regulation of trans-synaptic signaling	3553, 27345, 2043, 773, 10769, 57497, 254263, 952	0.380693	435	211	8	18123	6	2
GO:BP	GO:0099537	trans-synaptic signaling	22953, 3553, 27345, 2043, 84254, 773, 4923, 10769, 57497, 8572, 254263, 952	0.380791	721	211	12	18123	9	3
GO:BP	GO:0061387	regulation of extent of cell growth	3897, 91584, 10501	0.380791	110	211	3	18123	3	0
GO:BP	GO:0030330	DNA damage response, signal transduction by p53 class mediator	6659, 10769, 28984	0.380791	110	211	3	18123	3	0
GO:BP	GO:1903707	negative regulation of hemopoiesis	1840, 3902, 3440	0.380791	110	211	3	18123	1	2
GO:BP	GO:0050769	positive regulation of neurogenesis	3553, 2043, 3897, 91584, 6604	0.380791	233	211	5	18123	5	0
GO:CC	GO:0034702	ion channel complex	27345, 773, 53405, 6261, 93145, 254263	0.381535	302	217	6	18964	5	1
GO:BP	GO:0098900	regulation of action potential	4923, 1824	0.383872	56	211	2	18123	2	0
GO:BP	GO:0010676	positive regulation of cellular carbohydrate metabolic process	3667, 4923	0.383872	56	211	2	18123	1	1
GO:BP	GO:0071715	icosanoid transport	3553, 4923	0.383872	56	211	2	18123	2	0
GO:BP	GO:0097120	receptor localization to synapse	160622, 254263	0.383985	57	211	2	18123	2	0
GO:BP	GO:0007188	adenylate cyclase-modulating G protein-coupled receptor signaling pathway	2740, 53637, 6373, 2696, 6915	0.383985	236	211	5	18123	2	3
GO:BP	GO:0032494	response to peptidoglycan	55765	0.383985	13	211	1	18123	1	0
GO:BP	GO:0033127	regulation of histone phosphorylation	3553	0.383985	13	211	1	18123	1	0
GO:BP	GO:0006596	polyamine biosynthetic process	54498	0.383985	13	211	1	18123	1	0
GO:BP	GO:0140253	cell-cell fusion	58494, 928	0.383985	57	211	2	18123	2	0
GO:BP	GO:0015791	polyol transport	360	0.383985	13	211	1	18123	1	0
GO:BP	GO:0060340	positive regulation of type I interferon-mediated signaling pathway	4321	0.383985	13	211	1	18123	1	0
GO:BP	GO:0032635	interleukin-6 production	3553, 55765, 10417, 10365	0.383985	172	211	4	18123	2	2
GO:BP	GO:0032675	regulation of interleukin-6 production	3553, 55765, 10417, 10365	0.383985	172	211	4	18123	2	2
GO:BP	GO:1900272	negative regulation of long-term synaptic potentiation	2043	0.383985	13	211	1	18123	1	0
GO:BP	GO:0000768	syncytium formation by plasma membrane fusion	58494, 928	0.383985	57	211	2	18123	2	0
GO:BP	GO:1900121	negative regulation of receptor binding	5792	0.383985	13	211	1	18123	1	0
GO:BP	GO:0033079	immature T cell proliferation	3553	0.383985	13	211	1	18123	1	0
GO:BP	GO:0033700	phospholipid efflux	9619	0.383985	13	211	1	18123	1	0
GO:BP	GO:0010745	negative regulation of macrophage derived foam cell differentiation	9619	0.383985	13	211	1	18123	1	0
GO:BP	GO:0038007	netrin-activated signaling pathway	219699	0.383985	13	211	1	18123	1	0
GO:BP	GO:0032306	regulation of prostaglandin secretion	3553	0.383985	13	211	1	18123	1	0
GO:BP	GO:0090677	reversible differentiation	93145	0.383985	13	211	1	18123	1	0
GO:BP	GO:1902285	semaphorin-plexin signaling pathway involved in neuron projection guidance	91584	0.383985	13	211	1	18123	1	0
GO:BP	GO:0060538	skeletal muscle organ development	22953, 6261, 3164, 9172	0.383985	171	211	4	18123	2	2
GO:BP	GO:0035092	sperm chromatin condensation	26038	0.383985	13	211	1	18123	0	1
GO:BP	GO:1904659	glucose transmembrane transport	3553, 6518, 3667	0.383985	112	211	3	18123	2	1
GO:BP	GO:0048266	behavioral response to pain	22953	0.383985	13	211	1	18123	0	1
GO:BP	GO:1990138	neuron projection extension	8437, 3897, 91584, 10501	0.383985	172	211	4	18123	4	0
GO:BP	GO:0061756	leukocyte adhesion to vascular endothelial cell	119, 58494	0.383985	57	211	2	18123	1	1
GO:BP	GO:0061000	negative regulation of dendritic spine development	10769	0.383985	13	211	1	18123	1	0
GO:BP	GO:0042492	gamma-delta T cell differentiation	6659	0.383985	13	211	1	18123	1	0
GO:BP	GO:0042362	fat-soluble vitamin biosynthetic process	1593	0.383985	13	211	1	18123	1	0
GO:BP	GO:0070268	cornification	3887, 1824, 3892	0.383985	112	211	3	18123	3	0
GO:BP	GO:0051785	positive regulation of nuclear division	3553, 28984	0.383985	57	211	2	18123	2	0
GO:BP	GO:0046456	icosanoid biosynthetic process	3553, 5730	0.383985	57	211	2	18123	1	1
GO:BP	GO:1902808	positive regulation of cell cycle G1/S phase transition	28984, 1543	0.383985	57	211	2	18123	2	0
GO:BP	GO:2000551	regulation of T-helper 2 cell cytokine production	3440	0.383985	13	211	1	18123	0	1
GO:BP	GO:0030213	hyaluronan biosynthetic process	3553	0.383985	13	211	1	18123	1	0
GO:BP	GO:0035745	T-helper 2 cell cytokine production	3440	0.383985	13	211	1	18123	0	1
GO:BP	GO:1902991	regulation of amyloid precursor protein catabolic process	2043, 9619	0.383985	57	211	2	18123	2	0
GO:BP	GO:1905244	regulation of modification of synaptic structure	2043	0.383985	13	211	1	18123	1	0
GO:BP	GO:0010631	epithelial cell migration	57608, 6915, 4318, 10769, 22846, 3164, 28984	0.385969	371	211	7	18123	7	0
GO:BP	GO:0006816	calcium ion transport	22953, 6373, 64072, 2701, 6355, 773, 4923, 6261	0.387803	441	211	8	18123	3	5
GO:MF	GO:0004175	endopeptidase activity	5328, 113791, 4318, 10893, 27299, 4321, 203100, 2152	0.390026	444	219	8	18679	8	0
GO:MF	GO:0004467	long-chain fatty acid-CoA ligase activity	116285	0.390026	14	219	1	18679	0	1
GO:MF	GO:0051011	microtubule minus-end binding	23271	0.390026	14	219	1	18679	1	0
GO:MF	GO:0035259	glucocorticoid receptor binding	3164	0.390026	14	219	1	18679	1	0
GO:MF	GO:0016290	palmitoyl-CoA hydrolase activity	26027	0.390026	14	219	1	18679	1	0
GO:MF	GO:0071837	HMG box domain binding	3725	0.390026	14	219	1	18679	1	0
GO:MF	GO:0051139	metal ion:proton antiporter activity	6556	0.390026	14	219	1	18679	1	0
GO:MF	GO:0008047	enzyme activator activity	8437, 3725, 100505585, 6355, 9901, 10893, 9265, 729092, 84253, 6004, 28984, 285590	0.390026	730	219	12	18679	10	2
GO:BP	GO:0010632	regulation of epithelial cell migration	57608, 6915, 4318, 10769, 22846, 28984	0.390531	306	211	6	18123	6	0
GO:BP	GO:0051547	regulation of keratinocyte migration	4318	0.390531	14	211	1	18123	1	0
GO:BP	GO:0034599	cellular response to oxidative stress	3725, 2706, 4257, 4318, 10365, 84557	0.390531	306	211	6	18123	5	1
GO:BP	GO:0006949	syncytium formation	58494, 928	0.390531	59	211	2	18123	2	0
GO:BP	GO:0010752	regulation of cGMP-mediated signaling	4881	0.390531	14	211	1	18123	1	0
GO:BP	GO:0010872	regulation of cholesterol esterification	9619	0.390531	14	211	1	18123	1	0
GO:BP	GO:0090132	epithelium migration	57608, 6915, 4318, 10769, 22846, 3164, 28984	0.390531	374	211	7	18123	7	0
GO:BP	GO:0034329	cell junction assembly	3553, 2706, 119, 3915, 2701, 928, 3691, 5339	0.390531	442	211	8	18123	6	2
GO:BP	GO:0034205	amyloid-beta formation	2043, 9619	0.390531	59	211	2	18123	2	0
GO:BP	GO:0034111	negative regulation of homotypic cell-cell adhesion	928	0.390531	14	211	1	18123	1	0
GO:BP	GO:0045006	DNA deamination	200315	0.390531	14	211	1	18123	0	1
GO:BP	GO:0090042	tubulin deacetylation	11076	0.390531	14	211	1	18123	1	0
GO:BP	GO:0016114	terpenoid biosynthetic process	1543	0.390531	14	211	1	18123	1	0
GO:BP	GO:0033212	iron import into cell	79689	0.390531	14	211	1	18123	1	0
GO:BP	GO:0030216	keratinocyte differentiation	100533177, 3887, 360, 5453, 1824, 3892	0.390531	306	211	6	18123	6	0
GO:BP	GO:2000146	negative regulation of cell motility	2043, 6915, 9901, 2041, 22846, 28984, 753	0.390531	376	211	7	18123	7	0
GO:BP	GO:0003376	sphingosine-1-phosphate receptor signaling pathway	53637	0.390531	14	211	1	18123	0	1
GO:BP	GO:0002829	negative regulation of type 2 immune response	3440	0.390531	14	211	1	18123	0	1
GO:BP	GO:0005513	detection of calcium ion	27345	0.390531	14	211	1	18123	1	0
GO:BP	GO:0048681	negative regulation of axon regeneration	2043	0.390531	14	211	1	18123	1	0
GO:BP	GO:0031392	regulation of prostaglandin biosynthetic process	3553	0.390531	14	211	1	18123	1	0
GO:BP	GO:0002468	dendritic cell antigen processing and presentation	6556	0.390531	14	211	1	18123	1	0
GO:BP	GO:0002467	germinal center formation	10673	0.390531	14	211	1	18123	0	1
GO:BP	GO:0050777	negative regulation of immune response	2740, 2696, 10769, 9636, 53831, 4321, 3440	0.390531	373	211	7	18123	3	4
GO:BP	GO:0021554	optic nerve development	89797	0.390531	14	211	1	18123	1	0
GO:BP	GO:0019755	one-carbon compound transport	360	0.390531	14	211	1	18123	1	0
GO:BP	GO:0046348	amino sugar catabolic process	1117	0.390531	14	211	1	18123	0	1
GO:BP	GO:0032270	positive regulation of cellular protein metabolic process	3553, 55765, 353500, 2043, 6659, 84254, 4318, 5414, 6556, 146850, 3441, 10769, 3448, 10457, 3447, 10178, 3440, 28984, 3444, 3672, 3439, 2152	0.390531	1488	211	22	18123	14	8
GO:BP	GO:0097479	synaptic vesicle localization	4600, 254263	0.390531	58	211	2	18123	1	1
GO:BP	GO:0032271	regulation of protein polymerization	119, 6369, 11076, 23271, 10178	0.390531	238	211	5	18123	3	2
GO:BP	GO:0046133	pyrimidine ribonucleoside catabolic process	200315	0.390531	14	211	1	18123	0	1
GO:BP	GO:0046131	pyrimidine ribonucleoside metabolic process	200315	0.390531	14	211	1	18123	0	1
GO:BP	GO:1901989	positive regulation of cell cycle phase transition	28984, 6604, 1543	0.390531	114	211	3	18123	3	0
GO:BP	GO:0001933	negative regulation of protein phosphorylation	3553, 10251, 2041, 84063, 1846, 56937, 753	0.390531	375	211	7	18123	5	2
GO:BP	GO:0032486	Rap protein signal transduction	10769	0.390531	14	211	1	18123	1	0
GO:BP	GO:0032725	positive regulation of granulocyte macrophage colony-stimulating factor production	3553	0.390531	14	211	1	18123	1	0
GO:BP	GO:1900044	regulation of protein K63-linked ubiquitination	78990	0.390531	14	211	1	18123	1	0
GO:BP	GO:0001659	temperature homeostasis	8862, 3553, 4923, 26027	0.390531	174	211	4	18123	4	0
GO:BP	GO:0051099	positive regulation of binding	2043, 119, 4318, 10769	0.390531	175	211	4	18123	3	1
GO:BP	GO:0015812	gamma-aminobutyric acid transport	4923	0.390531	14	211	1	18123	1	0
GO:BP	GO:0051128	regulation of cellular component organization	8862, 60312, 3553, 349667, 8437, 55329, 2043, 119, 6369, 85458, 81618, 90427, 4318, 9619, 10251, 50861, 3897, 91584, 10769, 197135, 4881, 11076, 10501, 2041, 23271, 57497, 10178, 78990, 56937, 28984, 91624, 753, 5792, 952	0.390531	2439	211	34	18123	27	7
GO:BP	GO:0110156	methylguanosine-cap decapping	197135	0.390531	14	211	1	18123	0	1
GO:BP	GO:0099638	endosome to plasma membrane protein transport	160622	0.390531	14	211	1	18123	1	0
GO:BP	GO:0051258	protein polymerization	119, 6369, 11076, 4600, 23271, 10178	0.390531	307	211	6	18123	3	3
GO:BP	GO:0046164	alcohol catabolic process	4923, 1593	0.390531	58	211	2	18123	2	0
GO:BP	GO:0035810	positive regulation of urine volume	4881	0.390531	14	211	1	18123	1	0
GO:BP	GO:0072176	nephric duct development	2043	0.390531	14	211	1	18123	1	0
GO:BP	GO:0071415	cellular response to purine-containing compound	6261	0.390531	14	211	1	18123	1	0
GO:BP	GO:0035815	positive regulation of renal sodium excretion	4881	0.390531	14	211	1	18123	1	0
GO:BP	GO:0070278	extracellular matrix constituent secretion	28984	0.390531	14	211	1	18123	1	0
GO:BP	GO:0060712	spongiotrophoblast layer development	430	0.390531	14	211	1	18123	0	1
GO:BP	GO:0061469	regulation of type B pancreatic cell proliferation	3164	0.390531	14	211	1	18123	1	0
GO:BP	GO:0007178	transmembrane receptor protein serine/threonine kinase signaling pathway	3725, 353500, 57530, 121551, 203100, 56937, 753	0.390531	374	211	7	18123	6	1
GO:BP	GO:0060732	positive regulation of inositol phosphate biosynthetic process	4923	0.390531	14	211	1	18123	1	0
GO:BP	GO:0042391	regulation of membrane potential	22953, 3725, 27345, 2537, 773, 4923, 1824, 254263	0.390531	446	211	8	18123	5	3
GO:BP	GO:0070986	left/right axis specification	55329	0.390531	14	211	1	18123	0	1
GO:BP	GO:0070141	response to UV-A	4318	0.390531	14	211	1	18123	1	0
GO:BP	GO:0043249	erythrocyte maturation	10365	0.390531	14	211	1	18123	0	1
GO:BP	GO:0071216	cellular response to biotic stimulus	3553, 6373, 10417, 6915, 3576	0.390531	241	211	5	18123	3	2
GO:BP	GO:0071346	cellular response to interferon-gamma	6369, 6355, 6346, 6361	0.39214	177	211	4	18123	3	1
GO:BP	GO:0032787	monocarboxylic acid metabolic process	3553, 100137049, 5730, 3667, 116285, 387522, 26027, 1593, 29785, 1543, 2053	0.39214	663	211	11	18123	7	4
GO:BP	GO:0030282	bone mineralization	9636, 10457, 632	0.39433	116	211	3	18123	2	1
GO:BP	GO:0002702	positive regulation of production of molecular mediator of immune response	3553, 55765, 10417	0.39433	116	211	3	18123	2	1
GO:BP	GO:0008645	hexose transmembrane transport	3553, 6518, 3667	0.39433	116	211	3	18123	2	1
GO:BP	GO:0090303	positive regulation of wound healing	6915, 2152	0.395124	60	211	2	18123	2	0
GO:BP	GO:0048660	regulation of smooth muscle cell proliferation	8862, 3725, 4318, 4881	0.395124	178	211	4	18123	4	0
GO:BP	GO:0051048	negative regulation of secretion	3553, 353500, 55691, 3667	0.395124	178	211	4	18123	3	1
GO:BP	GO:0007264	small GTPase mediated signal transduction	8437, 3725, 100505585, 9901, 10251, 50861, 9265, 10769, 84253	0.395124	520	211	9	18123	8	1
GO:BP	GO:0050994	regulation of lipid catabolic process	3553, 3667	0.395124	60	211	2	18123	1	1
GO:BP	GO:0002931	response to ischemia	22953, 2706	0.395124	60	211	2	18123	1	1
GO:BP	GO:1903039	positive regulation of leukocyte cell-cell adhesion	3553, 6659, 3485, 10673, 146850	0.395124	243	211	5	18123	4	1
GO:BP	GO:0043525	positive regulation of neuron apoptotic process	3725, 3672	0.395124	60	211	2	18123	2	0
GO:BP	GO:0051701	biological process involved in interaction with host	10410, 2219, 3576, 3440, 23601	0.395124	243	211	5	18123	3	2
GO:CC	GO:0015629	actin cytoskeleton	60312, 119, 90427, 57530, 53405, 8572, 91624, 4645, 285590	0.396723	517	217	9	18964	7	2
GO:MF	GO:1990939	ATP-dependent microtubule motor activity	124602, 3801	0.397033	60	219	2	18679	1	1
GO:MF	GO:0032934	sterol binding	1880, 9619	0.397033	60	219	2	18679	2	0
GO:BP	GO:0031347	regulation of defense response	3553, 2740, 6369, 2696, 6346, 2219, 4318, 146850, 10769, 3902, 9636, 53831, 4321, 89790	0.397855	889	211	14	18123	10	4
GO:BP	GO:0090130	tissue migration	57608, 6915, 4318, 10769, 22846, 3164, 28984	0.398541	380	211	7	18123	7	0
GO:BP	GO:0010594	regulation of endothelial cell migration	57608, 6915, 10769, 22846, 28984	0.399018	244	211	5	18123	5	0
GO:BP	GO:0051280	negative regulation of release of sequestered calcium ion into cytosol	4923	0.400404	15	211	1	18123	1	0
GO:BP	GO:0051938	L-glutamate import	4923	0.400404	15	211	1	18123	1	0
GO:BP	GO:0060354	negative regulation of cell adhesion molecule production	3576	0.400404	15	211	1	18123	1	0
GO:BP	GO:0007569	cell aging	10769, 22846, 632	0.400404	118	211	3	18123	3	0
GO:BP	GO:0098712	L-glutamate import across plasma membrane	4923	0.400404	15	211	1	18123	1	0
GO:BP	GO:0030001	metal ion transport	22953, 6373, 64072, 2701, 6355, 773, 6556, 4923, 6261	0.400404	523	211	9	18123	4	5
GO:BP	GO:0006828	manganese ion transport	6556	0.400404	15	211	1	18123	1	0
GO:BP	GO:2000052	positive regulation of non-canonical Wnt signaling pathway	85407	0.400404	15	211	1	18123	1	0
GO:BP	GO:0010935	regulation of macrophage cytokine production	10417	0.400404	15	211	1	18123	0	1
GO:BP	GO:0010934	macrophage cytokine production	10417	0.400404	15	211	1	18123	0	1
GO:BP	GO:0090594	inflammatory response to wounding	89790	0.400404	15	211	1	18123	1	0
GO:BP	GO:0010921	regulation of phosphatase activity	153743, 114783, 5523, 3672	0.400404	180	211	4	18123	4	0
GO:BP	GO:0006857	oligopeptide transport	4257	0.400404	15	211	1	18123	1	0
GO:BP	GO:0048659	smooth muscle cell proliferation	8862, 3725, 4318, 4881	0.400404	181	211	4	18123	4	0
GO:BP	GO:0010832	negative regulation of myotube differentiation	79365	0.400404	15	211	1	18123	1	0
GO:BP	GO:0006825	copper ion transport	79689	0.400404	15	211	1	18123	1	0
GO:BP	GO:0015749	monosaccharide transmembrane transport	3553, 6518, 3667	0.400404	118	211	3	18123	2	1
GO:BP	GO:0043385	mycotoxin metabolic process	4257	0.400404	15	211	1	18123	1	0
GO:BP	GO:0022412	cellular process involved in reproduction in multicellular organism	55329, 5414, 58494, 928, 6691, 83853, 26038	0.400404	382	211	7	18123	2	5
GO:BP	GO:0002274	myeloid leukocyte activation	5328, 4257, 5730, 6518, 2219, 4318, 6556, 4973, 53831, 3576, 23601	0.400404	671	211	11	18123	9	2
GO:BP	GO:0060080	inhibitory postsynaptic potential	4923	0.400404	15	211	1	18123	1	0
GO:BP	GO:0070207	protein homotrimerization	79689	0.400404	15	211	1	18123	1	0
GO:BP	GO:1903409	reactive oxygen species biosynthetic process	55765, 1543	0.400404	61	211	2	18123	2	0
GO:BP	GO:0046321	positive regulation of fatty acid oxidation	3667	0.400404	15	211	1	18123	0	1
GO:BP	GO:0046222	aflatoxin metabolic process	4257	0.400404	15	211	1	18123	1	0
GO:BP	GO:0045931	positive regulation of mitotic cell cycle	28984, 6604, 1543	0.400404	118	211	3	18123	3	0
GO:BP	GO:1903779	regulation of cardiac conduction	6261, 4881	0.400404	61	211	2	18123	2	0
GO:BP	GO:0035635	entry of bacterium into host cell	3576	0.400404	15	211	1	18123	1	0
GO:BP	GO:0050930	induction of positive chemotaxis	3576	0.400404	15	211	1	18123	1	0
GO:BP	GO:1901376	organic heteropentacyclic compound metabolic process	4257	0.400404	15	211	1	18123	1	0
GO:BP	GO:0032613	interleukin-10 production	55765, 9636	0.400404	61	211	2	18123	1	1
GO:BP	GO:0086069	bundle of His cell to Purkinje myocyte communication	1824	0.400404	15	211	1	18123	1	0
GO:BP	GO:1904424	regulation of GTP binding	2043	0.400404	15	211	1	18123	1	0
GO:BP	GO:0048812	neuron projection morphogenesis	219699, 8437, 2043, 10251, 3897, 91584, 10501, 2041, 89884, 91624, 3672	0.400404	670	211	11	18123	9	2
GO:BP	GO:0150011	regulation of neuron projection arborization	10251	0.400404	15	211	1	18123	0	1
GO:BP	GO:0090148	membrane fission	4600	0.400404	15	211	1	18123	0	1
GO:BP	GO:0043922	negative regulation by host of viral transcription	3725	0.400404	15	211	1	18123	1	0
GO:BP	GO:0032653	regulation of interleukin-10 production	55765, 9636	0.400404	61	211	2	18123	1	1
GO:BP	GO:0060413	atrial septum morphogenesis	6659	0.400404	15	211	1	18123	1	0
GO:MF	GO:0005372	water transmembrane transporter activity	360	0.402673	15	219	1	18679	1	0
GO:MF	GO:0033549	MAP kinase phosphatase activity	1846	0.402673	15	219	1	18679	1	0
GO:MF	GO:0051371	muscle alpha-actinin binding	8572	0.402673	15	219	1	18679	1	0
GO:MF	GO:0045125	bioactive lipid receptor activity	53637	0.402673	15	219	1	18679	0	1
GO:MF	GO:0016787	hydrolase activity	200315, 89797, 5328, 23007, 113791, 124602, 100137049, 57530, 3801, 4318, 10893, 5414, 27299, 5784, 11076, 4600, 54979, 22846, 4321, 78990, 26038, 1846, 203100, 3669, 10966, 4645, 26027, 5792, 2152, 105, 2053, 1117, 952	0.402673	2357	219	33	18679	22	11
GO:MF	GO:0004953	icosanoid receptor activity	6915	0.402673	15	219	1	18679	1	0
GO:BP	GO:2001244	positive regulation of intrinsic apoptotic signaling pathway	90427, 5414	0.4031	62	211	2	18123	1	1
GO:BP	GO:0032663	regulation of interleukin-2 production	3553, 3902	0.4031	62	211	2	18123	1	1
GO:BP	GO:0090342	regulation of cell aging	10769, 22846	0.4031	62	211	2	18123	2	0
GO:BP	GO:0032623	interleukin-2 production	3553, 3902	0.4031	62	211	2	18123	1	1
GO:BP	GO:0099536	synaptic signaling	22953, 3553, 27345, 2043, 84254, 773, 4923, 10769, 57497, 8572, 254263, 952	0.403571	747	211	12	18123	9	3
GO:BP	GO:1905952	regulation of lipid localization	3553, 9619, 4923, 10765	0.403613	182	211	4	18123	4	0
GO:BP	GO:0022414	reproductive process	3553, 430, 55329, 2706, 3485, 4257, 100137049, 135458, 4318, 53405, 5414, 58494, 928, 3691, 10765, 22846, 6691, 83853, 89884, 26038, 1543, 952	0.40496	1512	211	22	18123	14	8
GO:BP	GO:1903320	regulation of protein modification by small protein conjugation or removal	55765, 6659, 5414, 9636, 78990	0.40496	248	211	5	18123	3	2
GO:CC	GO:0044297	cell body	22953, 349667, 2043, 2706, 773, 3897, 4923, 3672, 5792, 632	0.405281	595	217	10	18964	8	2
GO:CC	GO:0005940	septin ring	5414	0.405281	14	217	1	18964	0	1
GO:CC	GO:0120025	plasma membrane bounded cell projection	349667, 55329, 4810, 2043, 2706, 57608, 192668, 64072, 124602, 64064, 114783, 5414, 50861, 3897, 9265, 4923, 9576, 10769, 4600, 2041, 23271, 64106, 83853, 10178, 8572, 23138, 91624, 3672, 254263, 5792, 632	0.405281	2234	217	31	18964	23	8
GO:CC	GO:0031105	septin complex	5414	0.405281	14	217	1	18964	0	1
GO:CC	GO:0043025	neuronal cell body	22953, 349667, 2043, 773, 3897, 4923, 3672, 5792, 632	0.405281	523	217	9	18964	7	2
GO:CC	GO:0043292	contractile fiber	6261, 8572, 91624, 5339, 9172	0.405281	242	217	5	18964	3	2
GO:BP	GO:0060294	cilium movement involved in cell motility	55329, 5414, 83853	0.405592	120	211	3	18123	0	3
GO:BP	GO:0043666	regulation of phosphoprotein phosphatase activity	153743, 5523, 3672	0.405592	120	211	3	18123	3	0
GO:BP	GO:0034219	carbohydrate transmembrane transport	3553, 6518, 3667	0.405592	120	211	3	18123	2	1
GO:CC	GO:0036126	sperm flagellum	55329, 5414, 9576	0.407184	117	217	3	18964	0	3
GO:BP	GO:0032604	granulocyte macrophage colony-stimulating factor production	3553	0.408756	16	211	1	18123	1	0
GO:BP	GO:0000003	reproduction	3553, 430, 55329, 2706, 3485, 4257, 100137049, 135458, 4318, 53405, 5414, 58494, 928, 3691, 10765, 22846, 6691, 83853, 89884, 26038, 1543, 952	0.408756	1515	211	22	18123	14	8
GO:BP	GO:1901569	fatty acid derivative catabolic process	64064	0.408756	16	211	1	18123	1	0
GO:BP	GO:0009743	response to carbohydrate	22953, 6659, 2696, 6518, 9619	0.408756	251	211	5	18123	4	1
GO:BP	GO:0043923	positive regulation by host of viral transcription	3725	0.408756	16	211	1	18123	1	0
GO:BP	GO:0034616	response to laminar fluid shear stress	10365	0.408756	16	211	1	18123	0	1
GO:BP	GO:2000095	regulation of Wnt signaling pathway, planar cell polarity pathway	85407	0.408756	16	211	1	18123	1	0
GO:BP	GO:0010919	regulation of inositol phosphate biosynthetic process	4923	0.408756	16	211	1	18123	1	0
GO:BP	GO:0070571	negative regulation of neuron projection regeneration	2043	0.408756	16	211	1	18123	1	0
GO:BP	GO:0010628	positive regulation of gene expression	3553, 55765, 6659, 5453, 10417, 6346, 2219, 284194, 654346, 6556, 9636, 10765, 3576, 4321, 80326, 28984, 2152, 2053	0.408756	1206	211	18	18123	12	6
GO:BP	GO:0031573	mitotic intra-S DNA damage checkpoint signaling	135458	0.408756	16	211	1	18123	0	1
GO:BP	GO:0032535	regulation of cellular component size	119, 6369, 3897, 91584, 84561, 10501, 10178	0.408756	388	211	7	18123	4	3
GO:BP	GO:0090520	sphingolipid mediated signaling pathway	53637	0.408756	16	211	1	18123	0	1
GO:BP	GO:1901201	regulation of extracellular matrix assembly	28984	0.408756	16	211	1	18123	1	0
GO:BP	GO:0032645	regulation of granulocyte macrophage colony-stimulating factor production	3553	0.408756	16	211	1	18123	1	0
GO:BP	GO:0043254	regulation of protein-containing complex assembly	119, 6369, 90427, 11076, 23271, 10178, 56937, 753	0.408756	458	211	8	18123	6	2
GO:BP	GO:0055064	chloride ion homeostasis	84561	0.408756	16	211	1	18123	0	1
GO:BP	GO:0014048	regulation of glutamate secretion	4923	0.408756	16	211	1	18123	1	0
GO:BP	GO:0042074	cell migration involved in gastrulation	83881	0.408756	16	211	1	18123	1	0
GO:BP	GO:2001279	regulation of unsaturated fatty acid biosynthetic process	3553	0.408756	16	211	1	18123	1	0
GO:BP	GO:0014067	negative regulation of phosphatidylinositol 3-kinase signaling	113791	0.408756	16	211	1	18123	1	0
GO:BP	GO:2000756	regulation of peptidyl-lysine acetylation	3553, 6659	0.408756	64	211	2	18123	2	0
GO:BP	GO:0045725	positive regulation of glycogen biosynthetic process	3667	0.408756	16	211	1	18123	0	1
GO:BP	GO:0032897	negative regulation of viral transcription	10410	0.408756	16	211	1	18123	0	1
GO:BP	GO:0015807	L-amino acid transport	6556, 4923	0.408756	64	211	2	18123	2	0
GO:BP	GO:0071639	positive regulation of monocyte chemotactic protein-1 production	3553	0.408756	16	211	1	18123	1	0
GO:BP	GO:0110154	RNA decapping	197135	0.408756	16	211	1	18123	0	1
GO:BP	GO:0051044	positive regulation of membrane protein ectodomain proteolysis	3553	0.408756	16	211	1	18123	1	0
GO:BP	GO:0055083	monovalent inorganic anion homeostasis	84561	0.408756	16	211	1	18123	0	1
GO:BP	GO:0045869	negative regulation of single stranded viral RNA replication via double stranded DNA intermediate	200315	0.408756	16	211	1	18123	0	1
GO:BP	GO:0070365	hepatocyte differentiation	1543	0.408756	16	211	1	18123	1	0
GO:BP	GO:0046394	carboxylic acid biosynthetic process	3553, 5730, 116285, 1593, 1543, 2053	0.408756	318	211	6	18123	3	3
GO:BP	GO:0070431	nucleotide-binding oligomerization domain containing 2 signaling pathway	55765	0.408756	16	211	1	18123	1	0
GO:BP	GO:0032310	prostaglandin secretion	3553	0.408756	16	211	1	18123	1	0
GO:BP	GO:0008361	regulation of cell size	3897, 91584, 84561, 10501	0.408756	184	211	4	18123	3	1
GO:BP	GO:0034116	positive regulation of heterotypic cell-cell adhesion	3553	0.408756	16	211	1	18123	1	0
GO:BP	GO:0032233	positive regulation of actin filament bundle assembly	2041, 28984	0.408756	64	211	2	18123	2	0
GO:BP	GO:0033689	negative regulation of osteoblast proliferation	4330	0.408756	16	211	1	18123	1	0
GO:BP	GO:0031669	cellular response to nutrient levels	3725, 360, 4330, 84557, 632	0.408756	250	211	5	18123	5	0
GO:BP	GO:0060253	negative regulation of glial cell proliferation	430	0.408756	16	211	1	18123	0	1
GO:BP	GO:0003008	system process	8862, 22953, 3553, 2740, 89797, 3725, 27345, 55765, 2706, 360, 64072, 6915, 3801, 6518, 53405, 10893, 58494, 4923, 10769, 6261, 4881, 4973, 11076, 6004, 10365, 51308, 1824, 4645, 3672, 254263, 9172, 952	0.408756	2306	211	32	18123	27	5
GO:BP	GO:0043101	purine-containing compound salvage	2766	0.408756	16	211	1	18123	0	1
GO:BP	GO:0055091	phospholipid homeostasis	9619	0.408756	16	211	1	18123	1	0
GO:BP	GO:0046173	polyol biosynthetic process	4923, 1593	0.408756	64	211	2	18123	2	0
GO:BP	GO:0046847	filopodium assembly	3691, 10178	0.408756	63	211	2	18123	1	1
GO:BP	GO:0060026	convergent extension	85407	0.408756	16	211	1	18123	1	0
GO:BP	GO:0048385	regulation of retinoic acid receptor signaling pathway	10365	0.408756	16	211	1	18123	0	1
GO:BP	GO:0010951	negative regulation of endopeptidase activity	1293, 2537, 4318, 6691, 3164	0.409815	252	211	5	18123	3	2
GO:BP	GO:0030177	positive regulation of Wnt signaling pathway	6659, 85458, 85407, 5523	0.411034	186	211	4	18123	4	0
GO:CC	GO:0099055	integral component of postsynaptic membrane	2043, 57497, 254263	0.411869	118	217	3	18964	3	0
GO:BP	GO:0010633	negative regulation of epithelial cell migration	6915, 22846, 28984	0.412083	123	211	3	18123	3	0
GO:BP	GO:0048675	axon extension	3897, 91584, 10501	0.412083	123	211	3	18123	3	0
GO:BP	GO:0051209	release of sequestered calcium ion into cytosol	6373, 4923, 6261	0.412083	123	211	3	18123	2	1
GO:BP	GO:0051817	modulation of process of other organism involved in symbiotic interaction	3725, 3429, 6355	0.412083	123	211	3	18123	1	2
GO:MF	GO:0005096	GTPase activator activity	8437, 3725, 100505585, 9901, 9265, 729092, 84253, 6004	0.412737	456	219	8	18679	7	1
GO:MF	GO:0035497	cAMP response element binding	3725	0.412737	16	219	1	18679	1	0
GO:MF	GO:0003953	NAD+ nucleosidase activity	952	0.412737	16	219	1	18679	0	1
GO:MF	GO:0050135	NAD(P)+ nucleosidase activity	952	0.412737	16	219	1	18679	0	1
GO:MF	GO:0005159	insulin-like growth factor receptor binding	3667	0.412737	16	219	1	18679	0	1
GO:MF	GO:0046935	1-phosphatidylinositol-3-kinase regulator activity	146850	0.412737	16	219	1	18679	1	0
GO:MF	GO:0047498	calcium-dependent phospholipase A2 activity	100137049	0.412737	16	219	1	18679	1	0
GO:MF	GO:0061809	NAD+ nucleotidase, cyclic ADP-ribose generating	952	0.412737	16	219	1	18679	0	1
GO:MF	GO:0016004	phospholipase activator activity	6355	0.412737	16	219	1	18679	0	1
GO:MF	GO:0016836	hydro-lyase activity	29785, 1543	0.413045	64	219	2	18679	2	0
GO:BP	GO:0097190	apoptotic signaling pathway	219699, 3553, 3725, 3429, 81618, 90427, 2537, 4318, 5414, 952	0.414628	609	211	10	18123	6	4
GO:CC	GO:0032156	septin cytoskeleton	5414	0.415952	15	217	1	18964	0	1
GO:CC	GO:0071565	nBAF complex	6604	0.415952	15	217	1	18964	1	0
GO:CC	GO:0099634	postsynaptic specialization membrane	2043, 57497, 254263	0.415952	120	217	3	18964	3	0
GO:CC	GO:0032421	stereocilium bundle	64072, 53405	0.415952	62	217	2	18964	2	0
GO:BP	GO:0042267	natural killer cell mediated cytotoxicity	146850, 3902	0.416262	65	211	2	18123	1	1
GO:BP	GO:0046530	photoreceptor cell differentiation	85407, 5523	0.416262	65	211	2	18123	2	0
GO:BP	GO:0051283	negative regulation of sequestering of calcium ion	6373, 4923, 6261	0.416791	124	211	3	18123	2	1
GO:BP	GO:0007173	epidermal growth factor receptor signaling pathway	2537, 4318, 3672	0.416791	124	211	3	18123	2	1
GO:BP	GO:0120039	plasma membrane bounded cell projection morphogenesis	219699, 8437, 2043, 10251, 3897, 91584, 10501, 2041, 89884, 91624, 3672	0.416791	684	211	11	18123	9	2
GO:BP	GO:0045860	positive regulation of protein kinase activity	3553, 55765, 2043, 84254, 6556, 146850, 10178, 28984, 3672	0.416791	537	211	9	18123	8	1
GO:BP	GO:0007169	transmembrane receptor protein tyrosine kinase signaling pathway	8862, 3553, 2043, 3485, 57608, 2537, 4318, 10251, 3667, 2041, 3672, 2152	0.416791	759	211	12	18123	9	3
GO:MF	GO:0005149	interleukin-1 receptor binding	3553	0.418856	17	219	1	18679	1	0
GO:MF	GO:0042577	lipid phosphatase activity	2053	0.418856	17	219	1	18679	0	1
GO:MF	GO:0005521	lamin binding	3429	0.418856	17	219	1	18679	0	1
GO:MF	GO:0019198	transmembrane receptor protein phosphatase activity	5792	0.418856	17	219	1	18679	1	0
GO:MF	GO:0005001	transmembrane receptor protein tyrosine phosphatase activity	5792	0.418856	17	219	1	18679	1	0
GO:MF	GO:0015377	cation:chloride symporter activity	84561	0.418856	17	219	1	18679	0	1
GO:MF	GO:0030169	low-density lipoprotein particle binding	23166	0.418856	17	219	1	18679	1	0
GO:MF	GO:0008392	arachidonic acid epoxygenase activity	29785	0.418856	17	219	1	18679	1	0
GO:MF	GO:0043138	3'-5' DNA helicase activity	89797	0.418856	17	219	1	18679	1	0
[truncated: 2,763 more rows]

## Sheet: GO_genes
source	term_id	term_name	adjusted_p_value	intersection_size	Gene_ID	Transcript_ID	Gene_Symbol	gene_biotype	test/control.fc	test/control.baseMean	test/control.stat	test/control.raw.pval	test/control.bh.pval	N_hNK_1-control	N_hNK_2-control	N_hNK_3-control	N_hNK_1-secretome	N_hNK_2-secretome	N_hNK_3-secretome
GO:MF	GO:0005488	binding	0.052927	212	100132565	NM_001350920,NR_033351	GOLGA8F	protein_coding	64.6229	460.569	5.50245	3.74542e-08	7.13749e-06	6.95339	7.16423	7.05225	9.04223	9.14644	8.70138
GO:MF	GO:0005515	protein binding	0.0681437	190	100132565	NM_001350920,NR_033351	GOLGA8F	protein_coding	64.6229	460.569	5.50245	3.74542e-08	7.13749e-06	6.95339	7.16423	7.05225	9.04223	9.14644	8.70138
GO:CC	GO:0016020	membrane	0.129033	130	100132565	NM_001350920,NR_033351	GOLGA8F	protein_coding	64.6229	460.569	5.50245	3.74542e-08	7.13749e-06	6.95339	7.16423	7.05225	9.04223	9.14644	8.70138
GO:CC	GO:0098588	bounding membrane of organelle	0.24901	34	100132565	NM_001350920,NR_033351	GOLGA8F	protein_coding	64.6229	460.569	5.50245	3.74542e-08	7.13749e-06	6.95339	7.16423	7.05225	9.04223	9.14644	8.70138
GO:CC	GO:0012505	endomembrane system	0.260151	65	100132565	NM_001350920,NR_033351	GOLGA8F	protein_coding	64.6229	460.569	5.50245	3.74542e-08	7.13749e-06	6.95339	7.16423	7.05225	9.04223	9.14644	8.70138
GO:BP	GO:0009987	cellular process	0.301452	205	100132565	NM_001350920,NR_033351	GOLGA8F	protein_coding	64.6229	460.569	5.50245	3.74542e-08	7.13749e-06	6.95339	7.16423	7.05225	9.04223	9.14644	8.70138
GO:CC	GO:0005794	Golgi apparatus	0.323682	25	100132565	NM_001350920,NR_033351	GOLGA8F	protein_coding	64.6229	460.569	5.50245	3.74542e-08	7.13749e-06	6.95339	7.16423	7.05225	9.04223	9.14644	8.70138
GO:CC	GO:0031090	organelle membrane	0.372847	50	100132565	NM_001350920,NR_033351	GOLGA8F	protein_coding	64.6229	460.569	5.50245	3.74542e-08	7.13749e-06	6.95339	7.16423	7.05225	9.04223	9.14644	8.70138
GO:CC	GO:0005801	cis-Golgi network	0.448217	2	100132565	NM_001350920,NR_033351	GOLGA8F	protein_coding	64.6229	460.569	5.50245	3.74542e-08	7.13749e-06	6.95339	7.16423	7.05225	9.04223	9.14644	8.70138
GO:BP	GO:0007030	Golgi organization	0.489203	3	100132565	NM_001350920,NR_033351	GOLGA8F	protein_coding	64.6229	460.569	5.50245	3.74542e-08	7.13749e-06	6.95339	7.16423	7.05225	9.04223	9.14644	8.70138
GO:CC	GO:0000137	Golgi cis cisterna	0.527511	1	100132565	NM_001350920,NR_033351	GOLGA8F	protein_coding	64.6229	460.569	5.50245	3.74542e-08	7.13749e-06	6.95339	7.16423	7.05225	9.04223	9.14644	8.70138
GO:BP	GO:0016043	cellular component organization	0.589905	80	100132565	NM_001350920,NR_033351	GOLGA8F	protein_coding	64.6229	460.569	5.50245	3.74542e-08	7.13749e-06	6.95339	7.16423	7.05225	9.04223	9.14644	8.70138
GO:CC	GO:0000139	Golgi membrane	0.597107	10	100132565	NM_001350920,NR_033351	GOLGA8F	protein_coding	64.6229	460.569	5.50245	3.74542e-08	7.13749e-06	6.95339	7.16423	7.05225	9.04223	9.14644	8.70138
GO:BP	GO:0071840	cellular component organization or biogenesis	0.615938	82	100132565	NM_001350920,NR_033351	GOLGA8F	protein_coding	64.6229	460.569	5.50245	3.74542e-08	7.13749e-06	6.95339	7.16423	7.05225	9.04223	9.14644	8.70138
GO:CC	GO:0098791	Golgi apparatus subcompartment	0.647513	11	100132565	NM_001350920,NR_033351	GOLGA8F	protein_coding	64.6229	460.569	5.50245	3.74542e-08	7.13749e-06	6.95339	7.16423	7.05225	9.04223	9.14644	8.70138
GO:CC	GO:0031985	Golgi cisterna	0.657406	2	100132565	NM_001350920,NR_033351	GOLGA8F	protein_coding	64.6229	460.569	5.50245	3.74542e-08	7.13749e-06	6.95339	7.16423	7.05225	9.04223	9.14644	8.70138
GO:BP	GO:0010256	endomembrane system organization	0.675533	7	100132565	NM_001350920,NR_033351	GOLGA8F	protein_coding	64.6229	460.569	5.50245	3.74542e-08	7.13749e-06	6.95339	7.16423	7.05225	9.04223	9.14644	8.70138
GO:CC	GO:0110165	cellular anatomical entity	0.745829	216	100132565	NM_001350920,NR_033351	GOLGA8F	protein_coding	64.6229	460.569	5.50245	3.74542e-08	7.13749e-06	6.95339	7.16423	7.05225	9.04223	9.14644	8.70138
GO:CC	GO:0005795	Golgi stack	0.771716	2	100132565	NM_001350920,NR_033351	GOLGA8F	protein_coding	64.6229	460.569	5.50245	3.74542e-08	7.13749e-06	6.95339	7.16423	7.05225	9.04223	9.14644	8.70138
GO:CC	GO:0031984	organelle subcompartment	0.795398	20	100132565	NM_001350920,NR_033351	GOLGA8F	protein_coding	64.6229	460.569	5.50245	3.74542e-08	7.13749e-06	6.95339	7.16423	7.05225	9.04223	9.14644	8.70138
GO:CC	GO:0005737	cytoplasm	0.803557	136	100132565	NM_001350920,NR_033351	GOLGA8F	protein_coding	64.6229	460.569	5.50245	3.74542e-08	7.13749e-06	6.95339	7.16423	7.05225	9.04223	9.14644	8.70138
GO:CC	GO:0032580	Golgi cisterna membrane	0.83627	1	100132565	NM_001350920,NR_033351	GOLGA8F	protein_coding	64.6229	460.569	5.50245	3.74542e-08	7.13749e-06	6.95339	7.16423	7.05225	9.04223	9.14644	8.70138
GO:BP	GO:0008150	biological_process	0.84185	211	100132565	NM_001350920,NR_033351	GOLGA8F	protein_coding	64.6229	460.569	5.50245	3.74542e-08	7.13749e-06	6.95339	7.16423	7.05225	9.04223	9.14644	8.70138
GO:BP	GO:0006996	organelle organization	0.919148	42	100132565	NM_001350920,NR_033351	GOLGA8F	protein_coding	64.6229	460.569	5.50245	3.74542e-08	7.13749e-06	6.95339	7.16423	7.05225	9.04223	9.14644	8.70138
GO:CC	GO:0043229	intracellular organelle	0.952289	143	100132565	NM_001350920,NR_033351	GOLGA8F	protein_coding	64.6229	460.569	5.50245	3.74542e-08	7.13749e-06	6.95339	7.16423	7.05225	9.04223	9.14644	8.70138
GO:CC	GO:0043226	organelle	0.964866	153	100132565	NM_001350920,NR_033351	GOLGA8F	protein_coding	64.6229	460.569	5.50245	3.74542e-08	7.13749e-06	6.95339	7.16423	7.05225	9.04223	9.14644	8.70138
GO:CC	GO:0043231	intracellular membrane-bounded organelle	0.986302	128	100132565	NM_001350920,NR_033351	GOLGA8F	protein_coding	64.6229	460.569	5.50245	3.74542e-08	7.13749e-06	6.95339	7.16423	7.05225	9.04223	9.14644	8.70138
GO:CC	GO:0043227	membrane-bounded organelle	1	137	100132565	NM_001350920,NR_033351	GOLGA8F	protein_coding	64.6229	460.569	5.50245	3.74542e-08	7.13749e-06	6.95339	7.16423	7.05225	9.04223	9.14644	8.70138
GO:CC	GO:0005575	cellular_component	1	217	100132565	NM_001350920,NR_033351	GOLGA8F	protein_coding	64.6229	460.569	5.50245	3.74542e-08	7.13749e-06	6.95339	7.16423	7.05225	9.04223	9.14644	8.70138
GO:CC	GO:0005622	intracellular anatomical structure	1	159	100132565	NM_001350920,NR_033351	GOLGA8F	protein_coding	64.6229	460.569	5.50245	3.74542e-08	7.13749e-06	6.95339	7.16423	7.05225	9.04223	9.14644	8.70138
GO:MF	GO:0003674	molecular_function	1	219	100132565	NM_001350920,NR_033351	GOLGA8F	protein_coding	64.6229	460.569	5.50245	3.74542e-08	7.13749e-06	6.95339	7.16423	7.05225	9.04223	9.14644	8.70138
GO:MF	GO:0005488	binding	0.052927	212	283768	NM_001350919,NM_001368078,NM_001368080	GOLGA8G	protein_coding	55.8144	472.418	7.06116	1.65113e-12	1.13873e-09	7.0022	7.20807	7.0959	9.0893	9.18375	8.7492
GO:MF	GO:0005515	protein binding	0.0681437	190	283768	NM_001350919,NM_001368078,NM_001368080	GOLGA8G	protein_coding	55.8144	472.418	7.06116	1.65113e-12	1.13873e-09	7.0022	7.20807	7.0959	9.0893	9.18375	8.7492
GO:CC	GO:0012505	endomembrane system	0.260151	65	283768	NM_001350919,NM_001368078,NM_001368080	GOLGA8G	protein_coding	55.8144	472.418	7.06116	1.65113e-12	1.13873e-09	7.0022	7.20807	7.0959	9.0893	9.18375	8.7492
GO:CC	GO:0005794	Golgi apparatus	0.323682	25	283768	NM_001350919,NM_001368078,NM_001368080	GOLGA8G	protein_coding	55.8144	472.418	7.06116	1.65113e-12	1.13873e-09	7.0022	7.20807	7.0959	9.0893	9.18375	8.7492
GO:CC	GO:0005801	cis-Golgi network	0.448217	2	283768	NM_001350919,NM_001368078,NM_001368080	GOLGA8G	protein_coding	55.8144	472.418	7.06116	1.65113e-12	1.13873e-09	7.0022	7.20807	7.0959	9.0893	9.18375	8.7492
GO:CC	GO:0110165	cellular anatomical entity	0.745829	216	283768	NM_001350919,NM_001368078,NM_001368080	GOLGA8G	protein_coding	55.8144	472.418	7.06116	1.65113e-12	1.13873e-09	7.0022	7.20807	7.0959	9.0893	9.18375	8.7492
GO:CC	GO:0005737	cytoplasm	0.803557	136	283768	NM_001350919,NM_001368078,NM_001368080	GOLGA8G	protein_coding	55.8144	472.418	7.06116	1.65113e-12	1.13873e-09	7.0022	7.20807	7.0959	9.0893	9.18375	8.7492
GO:CC	GO:0043229	intracellular organelle	0.952289	143	283768	NM_001350919,NM_001368078,NM_001368080	GOLGA8G	protein_coding	55.8144	472.418	7.06116	1.65113e-12	1.13873e-09	7.0022	7.20807	7.0959	9.0893	9.18375	8.7492
GO:CC	GO:0043226	organelle	0.964866	153	283768	NM_001350919,NM_001368078,NM_001368080	GOLGA8G	protein_coding	55.8144	472.418	7.06116	1.65113e-12	1.13873e-09	7.0022	7.20807	7.0959	9.0893	9.18375	8.7492
GO:CC	GO:0043231	intracellular membrane-bounded organelle	0.986302	128	283768	NM_001350919,NM_001368078,NM_001368080	GOLGA8G	protein_coding	55.8144	472.418	7.06116	1.65113e-12	1.13873e-09	7.0022	7.20807	7.0959	9.0893	9.18375	8.7492
GO:CC	GO:0043227	membrane-bounded organelle	1	137	283768	NM_001350919,NM_001368078,NM_001368080	GOLGA8G	protein_coding	55.8144	472.418	7.06116	1.65113e-12	1.13873e-09	7.0022	7.20807	7.0959	9.0893	9.18375	8.7492
GO:CC	GO:0005575	cellular_component	1	217	283768	NM_001350919,NM_001368078,NM_001368080	GOLGA8G	protein_coding	55.8144	472.418	7.06116	1.65113e-12	1.13873e-09	7.0022	7.20807	7.0959	9.0893	9.18375	8.7492
GO:CC	GO:0005622	intracellular anatomical structure	1	159	283768	NM_001350919,NM_001368078,NM_001368080	GOLGA8G	protein_coding	55.8144	472.418	7.06116	1.65113e-12	1.13873e-09	7.0022	7.20807	7.0959	9.0893	9.18375	8.7492
GO:MF	GO:0003674	molecular_function	1	219	283768	NM_001350919,NM_001368078,NM_001368080	GOLGA8G	protein_coding	55.8144	472.418	7.06116	1.65113e-12	1.13873e-09	7.0022	7.20807	7.0959	9.0893	9.18375	8.7492
GO:BP	GO:0050896	response to stimulus	1.76436e-05	149	4330	NM_002430	MN1	protein_coding	32.238	535.673	15.1809	4.73521e-52	6.858e-48	7.29975	7.30399	7.34108	8.80618	9.5681	9.16247
GO:BP	GO:0048583	regulation of response to stimulus	1.76436e-05	87	4330	NM_002430	MN1	protein_coding	32.238	535.673	15.1809	4.73521e-52	6.858e-48	7.29975	7.30399	7.34108	8.80618	9.5681	9.16247
GO:BP	GO:0007154	cell communication	5.07186e-05	118	4330	NM_002430	MN1	protein_coding	32.238	535.673	15.1809	4.73521e-52	6.858e-48	7.29975	7.30399	7.34108	8.80618	9.5681	9.16247
GO:BP	GO:0032501	multicellular organismal process	6.17653e-05	130	4330	NM_002430	MN1	protein_coding	32.238	535.673	15.1809	4.73521e-52	6.858e-48	7.29975	7.30399	7.34108	8.80618	9.5681	9.16247
GO:BP	GO:0007275	multicellular organism development	7.72232e-05	101	4330	NM_002430	MN1	protein_coding	32.238	535.673	15.1809	4.73521e-52	6.858e-48	7.29975	7.30399	7.34108	8.80618	9.5681	9.16247
GO:BP	GO:0009605	response to external stimulus	7.80434e-05	66	4330	NM_002430	MN1	protein_coding	32.238	535.673	15.1809	4.73521e-52	6.858e-48	7.29975	7.30399	7.34108	8.80618	9.5681	9.16247
GO:BP	GO:0051716	cellular response to stimulus	0.000113123	127	4330	NM_002430	MN1	protein_coding	32.238	535.673	15.1809	4.73521e-52	6.858e-48	7.29975	7.30399	7.34108	8.80618	9.5681	9.16247
GO:BP	GO:0023052	signaling	0.000113123	116	4330	NM_002430	MN1	protein_coding	32.238	535.673	15.1809	4.73521e-52	6.858e-48	7.29975	7.30399	7.34108	8.80618	9.5681	9.16247
GO:BP	GO:0070887	cellular response to chemical stimulus	0.000113123	70	4330	NM_002430	MN1	protein_coding	32.238	535.673	15.1809	4.73521e-52	6.858e-48	7.29975	7.30399	7.34108	8.80618	9.5681	9.16247
GO:BP	GO:0023051	regulation of signaling	0.000117864	73	4330	NM_002430	MN1	protein_coding	32.238	535.673	15.1809	4.73521e-52	6.858e-48	7.29975	7.30399	7.34108	8.80618	9.5681	9.16247
GO:BP	GO:0010646	regulation of cell communication	0.000166083	72	4330	NM_002430	MN1	protein_coding	32.238	535.673	15.1809	4.73521e-52	6.858e-48	7.29975	7.30399	7.34108	8.80618	9.5681	9.16247
GO:BP	GO:0048856	anatomical structure development	0.000202781	105	4330	NM_002430	MN1	protein_coding	32.238	535.673	15.1809	4.73521e-52	6.858e-48	7.29975	7.30399	7.34108	8.80618	9.5681	9.16247
GO:BP	GO:0032502	developmental process	0.000243676	111	4330	NM_002430	MN1	protein_coding	32.238	535.673	15.1809	4.73521e-52	6.858e-48	7.29975	7.30399	7.34108	8.80618	9.5681	9.16247
GO:BP	GO:0009966	regulation of signal transduction	0.000338606	65	4330	NM_002430	MN1	protein_coding	32.238	535.673	15.1809	4.73521e-52	6.858e-48	7.29975	7.30399	7.34108	8.80618	9.5681	9.16247
GO:BP	GO:0008283	cell population proliferation	0.000380502	47	4330	NM_002430	MN1	protein_coding	32.238	535.673	15.1809	4.73521e-52	6.858e-48	7.29975	7.30399	7.34108	8.80618	9.5681	9.16247
GO:BP	GO:0042221	response to chemical	0.000470464	86	4330	NM_002430	MN1	protein_coding	32.238	535.673	15.1809	4.73521e-52	6.858e-48	7.29975	7.30399	7.34108	8.80618	9.5681	9.16247
GO:BP	GO:0007165	signal transduction	0.000644787	106	4330	NM_002430	MN1	protein_coding	32.238	535.673	15.1809	4.73521e-52	6.858e-48	7.29975	7.30399	7.34108	8.80618	9.5681	9.16247
GO:BP	GO:0071310	cellular response to organic substance	0.000991308	57	4330	NM_002430	MN1	protein_coding	32.238	535.673	15.1809	4.73521e-52	6.858e-48	7.29975	7.30399	7.34108	8.80618	9.5681	9.16247
GO:BP	GO:0010033	response to organic substance	0.00101735	66	4330	NM_002430	MN1	protein_coding	32.238	535.673	15.1809	4.73521e-52	6.858e-48	7.29975	7.30399	7.34108	8.80618	9.5681	9.16247
GO:BP	GO:0048519	negative regulation of biological process	0.00147816	97	4330	NM_002430	MN1	protein_coding	32.238	535.673	15.1809	4.73521e-52	6.858e-48	7.29975	7.30399	7.34108	8.80618	9.5681	9.16247
GO:BP	GO:0048523	negative regulation of cellular process	0.00237949	87	4330	NM_002430	MN1	protein_coding	32.238	535.673	15.1809	4.73521e-52	6.858e-48	7.29975	7.30399	7.34108	8.80618	9.5681	9.16247
GO:BP	GO:0065007	biological regulation	0.00273728	174	4330	NM_002430	MN1	protein_coding	32.238	535.673	15.1809	4.73521e-52	6.858e-48	7.29975	7.30399	7.34108	8.80618	9.5681	9.16247
GO:BP	GO:0050789	regulation of biological process	0.00806295	165	4330	NM_002430	MN1	protein_coding	32.238	535.673	15.1809	4.73521e-52	6.858e-48	7.29975	7.30399	7.34108	8.80618	9.5681	9.16247
GO:BP	GO:0042127	regulation of cell population proliferation	0.0121338	37	4330	NM_002430	MN1	protein_coding	32.238	535.673	15.1809	4.73521e-52	6.858e-48	7.29975	7.30399	7.34108	8.80618	9.5681	9.16247
GO:BP	GO:0050794	regulation of cellular process	0.0157365	157	4330	NM_002430	MN1	protein_coding	32.238	535.673	15.1809	4.73521e-52	6.858e-48	7.29975	7.30399	7.34108	8.80618	9.5681	9.16247
GO:BP	GO:0010647	positive regulation of cell communication	0.0266661	36	4330	NM_002430	MN1	protein_coding	32.238	535.673	15.1809	4.73521e-52	6.858e-48	7.29975	7.30399	7.34108	8.80618	9.5681	9.16247
GO:BP	GO:0023056	positive regulation of signaling	0.0268165	36	4330	NM_002430	MN1	protein_coding	32.238	535.673	15.1809	4.73521e-52	6.858e-48	7.29975	7.30399	7.34108	8.80618	9.5681	9.16247
[truncated: 29,472 more rows]
